# Supplementary material for: A real-world comparison of tisagenlecleucel and axicabtagene ciloleucel CAR T cells in relapsed or refractory diffuse large B cell lymphoma
Source: Nat Med. 2022 Sep 22;28(10):2145–54. doi: 10.1038/s41591-022-01969-y (PMC9556323; doi:10.1038/s41591-022-01969-y)
Supplement: Supplementary file 2 — A multiple imputation approach was performed using FCS, allowing for different distributions across variables. Continuous variables were imputed using linear regression, whereas categorical parameters were imputed using logistic regression. All propensity score covariates and outcome (OS) were used for imputation. Ten imputed datasets were generated. A treatment effect was estimated within each imputed dataset using PSM. Estimated treatment effects from each imputed dataset were then combined into a single treatment effect using Rubin’s rule (within method). [file 41591_2022_1969_MOESM2_ESM.xlsx]

## Sheet: Before and after imputation 
Table 3.1-1 Characteristics* Before and After Imputaion - Infusion Set
	Set
	Without Imputation		After Imputation
			Imputation 1		Imputation 2		Imputation 3		Imputation 4		Imputation 5			Imputation 6			Imputation 7			Imputation 8			Imputation 9			Imputation 10
	N=695		N=695		N=695		N=695		N=695		N=695			N=695			N=695			N=695			N=695			N=695
Bulk (Derived)
No	529	(79.3%)	549	(79.0%)	547	(78.7%)	548	(78.8%)	548	(78.8%)	552	(79.4%)	547		(78.7%)	550		(79.1%)	549		(79.0%)	551		(79.3%)	552		(79.4%)
Yes	138	(20.7%)	146	(21.0%)	148	(21.3%)	147	(21.2%)	147	(21.2%)	143	(20.6%)	148		(21.3%)	145		(20.9%)	146		(21.0%)	144		(20.7%)	143		(20.6%)
Missing	28		0		0		0		0		0		0			0			0			0			0
Response After Last Bridging Therapy (Derived 2)
Responder	180	(26.9%)	183	(26.3%)	185	(26.6%)	182	(26.2%)	184	(26.5%)	184	(26.5%)	185		(26.6%)	184		(26.5%)	188		(27.1%)	185		(26.6%)	186		(26.8%)
No Responder	366	(54.8%)	379	(54.5%)	383	(55.1%)	389	(56.0%)	387	(55.7%)	385	(55.4%)	384		(55.3%)	384		(55.3%)	381		(54.8%)	385		(55.4%)	380		(54.7%)
Not Bridging	122	(18.3%)	133	(19.1%)	127	(18.3%)	124	(17.8%)	124	(17.8%)	126	(18.1%)	126		(18.1%)	127		(18.3%)	126		(18.1%)	125		(18.0%)	129		(18.6%)
Missing	27		0		0		0		0		0		0			0			0			0			0
CRP at Lymphodepletion (Derived 2)
<= 30 Mg/L	494	(75.8%)	527	(75.8%)	521	(75.0%)	526	(75.7%)	524	(75.4%)	523	(75.3%)	519		(74.7%)	523		(75.3%)	526		(75.7%)	527		(75.8%)	525		(75.5%)
> 30 Mg/L	158	(24.2%)	168	(24.2%)	174	(25.0%)	169	(24.3%)	171	(24.6%)	172	(24.7%)	176		(25.3%)	172		(24.7%)	169		(24.3%)	168		(24.2%)	170		(24.5%)
Missing	43		0		0		0		0		0		0			0			0			0			0
LDH at Lymphodepletion (Derived)
<= Normal	295	(45.3%)	311	(44.7%)	313	(45.0%)	314	(45.2%)	311	(44.7%)	317	(45.6%)	316		(45.5%)	314		(45.2%)	316		(45.5%)	315		(45.3%)	315		(45.3%)
> Normal	276	(42.4%)	297	(42.7%)	294	(42.3%)	297	(42.7%)	300	(43.2%)	293	(42.2%)	295		(42.4%)	295		(42.4%)	296		(42.6%)	298		(42.9%)	295		(42.4%)
> 2*Normal	80	(12.3%)	87	(12.5%)	88	(12.7%)	84	(12.1%)	84	(12.1%)	85	(12.2%)	84		(12.1%)	86		(12.4%)	83		(11.9%)	82		(11.8%)	85		(12.2%)
Missing	44		0		0		0		0		0		0			0			0			0			0
Ann Arbor Stage (Derived)
I	47	(7.2%)	49	(7.1%)	48	(6.9%)	48	(6.9%)	49	(7.1%)	49	(7.1%)	48		(6.9%)	51		(7.3%)	51		(7.3%)	47		(6.8%)	47		(6.8%)
II	78	(12.0%)	80	(11.5%)	90	(12.9%)	85	(12.2%)	85	(12.2%)	84	(12.1%)	87		(12.5%)	83		(11.9%)	88		(12.7%)	84		(12.1%)	84		(12.1%)
III	90	(13.8%)	110	(15.8%)	105	(15.1%)	104	(15.0%)	107	(15.4%)	111	(16.0%)	100		(14.4%)	102		(14.7%)	101		(14.5%)	104		(15.0%)	107		(15.4%)
IV	437	(67.0%)	456	(65.6%)	452	(65.0%)	458	(65.9%)	454	(65.3%)	451	(64.9%)	460		(66.2%)	459		(66.0%)	455		(65.5%)	460		(66.2%)	457		(65.8%)
Missing	43		0		0		0		0		0		0			0			0			0			0
Performance Status (ECOG Scale) at Injection
0-1	546	(85.3%)	591	(85.0%)	589	(84.7%)	588	(84.6%)	592	(85.2%)	590	(84.9%)	589		(84.7%)	585		(84.2%)	595		(85.6%)	592		(85.2%)	588		(84.6%)
>=2	94	(14.7%)	104	(15.0%)	106	(15.3%)	107	(15.4%)	103	(14.8%)	105	(15.1%)	106		(15.3%)	110		(15.8%)	100		(14.4%)	103		(14.8%)	107		(15.4%)
Missing	55		0		0		0		0		0		0			0			0			0			0
Sex
Male	423	(61.0%)	424	(61.0%)	424	(61.0%)	423	(60.9%)	423	(60.9%)	423	(60.9%)	424		(61.0%)	423		(60.9%)	424		(61.0%)	424		(61.0%)	424		(61.0%)
Female	271	(39.0%)	271	(39.0%)	271	(39.0%)	272	(39.1%)	272	(39.1%)	272	(39.1%)	271		(39.0%)	272		(39.1%)	271		(39.0%)	271		(39.0%)	271		(39.0%)
Missing	1		0		0		0		0		0		0			0			0			0			0
Number of Prior Treatment Lines in Class
2	328	(47.8%)	330	(47.5%)	329	(47.3%)	331	(47.6%)	331	(47.6%)	332	(47.8%)	333		(47.9%)	333		(47.9%)	333		(47.9%)	330		(47.5%)	332		(47.8%)
2022-04-03	284	(41.4%)	288	(41.4%)	289	(41.6%)	290	(41.7%)	287	(41.3%)	288	(41.4%)	288		(41.4%)	287		(41.3%)	287		(41.3%)	291		(41.9%)	288		(41.4%)
>4	74	(10.8%)	77	(11.1%)	77	(11.1%)	74	(10.6%)	77	(11.1%)	75	(10.8%)	74		(10.6%)	75		(10.8%)	75		(10.8%)	74		(10.6%)	75		(10.8%)
Missing	9		0		0		0		0		0		0			0			0			0			0
Age at First Infusion (Years)
N	694		695		695		695		695		695			695			695			695			695			695
Missing	1		0		0		0		0		0			0			0			0			0			0
Mean (SD)	61.19 (11.464)		61.16 (11.483)		61.21 (11.472)		61.18 (11.461)		61.18 (11.456)		61.19 (11.456)			61.19 (11.455)			61.19 (11.456)			61.20 (11.457)			61.18 (11.457)			61.20 (11.459)
Median	63.50		63.00		64.00		63.00		63.00		63.00			63.00			63.22			64.00			63.00			64.00
Q1 ; Q3	55.0 ; 70.0		55.0 ; 70.0		55.0 ; 70.0		55.0 ; 70.0		55.0 ; 70.0		55.0 ; 70.0			55.0 ; 70.0			55.0 ; 70.0			55.0 ; 70.0			55.0 ; 70.0			55.0 ; 70.0
Min ; Max	19.0 ; 81.0		19.0 ; 81.0		19.0 ; 81.0		19.0 ; 81.0		19.0 ; 81.0		19.0 ; 81.0			19.0 ; 81.0			19.0 ; 81.0			19.0 ; 81.0			19.0 ; 81.0			19.0 ; 81.0
Time between Last Treatment and Infusion (Days)
N	679		695		695		695		695		695			695			695			695			695			695
Missing	16		0		0		0		0		0			0			0			0			0			0
Mean (SD)	179.66 (319.050)		180.48 (318.949)		175.72 (321.511)		175.80 (317.388)		181.22 (317.875)		174.32 (320.524)			182.19 (319.870)			175.40 (318.925)			178.50 (318.014)			179.74 (318.437)			178.03 (318.210)
Median	88.00		89.00		88.00		88.00		89.00		88.00			89.00			88.00			88.00			88.00			88.00
Q1 ; Q3	67.0 ; 139.0		67.0 ; 146.0		66.0 ; 140.0		66.0 ; 139.0		67.0 ; 147.0		66.0 ; 139.0			67.0 ; 142.0			66.0 ; 140.0			66.0 ; 143.0			66.0 ; 140.0			66.0 ; 143.0
Min ; Max	-89.0 ; 4119.0		-361.7 ; 4119.0		-737.9 ; 4119.0		-291.9 ; 4119.0		-224.2 ; 4119.0		-574.1 ; 4119.0			-380.4 ; 4119.0			-386.5 ; 4119.0			-322.7 ; 4119.0			-260.3 ; 4119.0			-579.6 ; 4119.0

## Sheet: Characteristics before matching
	Set
	Imputation 1				Imputation 2				Imputation 3				Imputation 4				Imputation 5				Imputation 6				Imputation 7				Imputation 8				Imputation 9				Imputation 10
	Tisa-Cel		Axi-Cel		Tisa-Cel		Axi-Cel		Tisa-Cel		Axi-Cel		Tisa-Cel		Axi-Cel		Tisa-Cel		Axi-Cel		Tisa-Cel		Axi-Cel		Tisa-Cel		Axi-Cel		Tisa-Cel		Axi-Cel		Tisa-Cel		Axi-Cel		Tisa-Cel		Axi-Cel
	N=264		N=431		N=264		N=431		N=264		N=431		N=264		N=431		N=264		N=431		N=264		N=431		N=264		N=431		N=264		N=431		N=264		N=431		N=264		N=431
Age at First Infusion (Years)
N	264		431		264		431		264		431		264		431		264		431		264		431		264		431		264		431		264		431		264		431
Missing	0		0		0		0		0		0		0		0		0		0		0		0		0		0		0		0		0		0		0		0
Mean (SD)	61.89 (11.494)		60.71 (11.466)		61.89 (11.494)		60.80 (11.451)		61.89 (11.494)		60.74 (11.431)		61.89 (11.494)		60.75 (11.425)		61.89 (11.494)		60.75 (11.424)		61.89 (11.494)		60.76 (11.423)		61.89 (11.494)		60.76 (11.424)		61.89 (11.494)		60.77 (11.427)		61.89 (11.494)		60.75 (11.426)		61.89 (11.494)		60.78 (11.431)
Median	64.00		63.00		64.00		63.00		64.00		63.00		64.00		63.00		64.00		63.00		64.00		63.00		64.00		63.00		64.00		63.00		64.00		63.00		64.00		63.00
Q1 ; Q3	55.5 ; 70.0		54.0 ; 69.0		55.5 ; 70.0		55.0 ; 69.0		55.5 ; 70.0		54.0 ; 69.0		55.5 ; 70.0		55.0 ; 69.0		55.5 ; 70.0		55.0 ; 69.0		55.5 ; 70.0		55.0 ; 69.0		55.5 ; 70.0		55.0 ; 69.0		55.5 ; 70.0		55.0 ; 69.0		55.5 ; 70.0		55.0 ; 69.0		55.5 ; 70.0		55.0 ; 69.0
Min ; Max	20.0 ; 81.0		19.0 ; 79.0		20.0 ; 81.0		19.0 ; 79.0		20.0 ; 81.0		19.0 ; 79.0		20.0 ; 81.0		19.0 ; 79.0		20.0 ; 81.0		19.0 ; 79.0		20.0 ; 81.0		19.0 ; 79.0		20.0 ; 81.0		19.0 ; 79.0		20.0 ; 81.0		19.0 ; 79.0		20.0 ; 81.0		19.0 ; 79.0		20.0 ; 81.0		19.0 ; 79.0
Sex
Male	163	(61.7%)	261	(60.6%)	163	(61.7%)	261	(60.6%)	163	(61.7%)	260	(60.3%)	163	(61.7%)	260	(60.3%)	163	(61.7%)	260	(60.3%)	163	(61.7%)	261	(60.6%)	163	(61.7%)	260	(60.3%)	163	(61.7%)	261	(60.6%)	163	(61.7%)	261	(60.6%)	163	(61.7%)	261	(60.6%)
Female	101	(38.3%)	170	(39.4%)	101	(38.3%)	170	(39.4%)	101	(38.3%)	171	(39.7%)	101	(38.3%)	171	(39.7%)	101	(38.3%)	171	(39.7%)	101	(38.3%)	170	(39.4%)	101	(38.3%)	171	(39.7%)	101	(38.3%)	170	(39.4%)	101	(38.3%)	170	(39.4%)	101	(38.3%)	170	(39.4%)
LDH at Lymphodepletion (Derived)
<= Normal	123	(46.6%)	188	(43.6%)	122	(46.2%)	191	(44.3%)	125	(47.3%)	189	(43.9%)	123	(46.6%)	188	(43.6%)	128	(48.5%)	189	(43.9%)	126	(47.7%)	190	(44.1%)	126	(47.7%)	188	(43.6%)	127	(48.1%)	189	(43.9%)	123	(46.6%)	192	(44.5%)	128	(48.5%)	187	(43.4%)
> Normal	109	(41.3%)	188	(43.6%)	107	(40.5%)	187	(43.4%)	107	(40.5%)	190	(44.1%)	109	(41.3%)	191	(44.3%)	105	(39.8%)	188	(43.6%)	107	(40.5%)	188	(43.6%)	106	(40.2%)	189	(43.9%)	106	(40.2%)	190	(44.1%)	110	(41.7%)	188	(43.6%)	103	(39.0%)	192	(44.5%)
> 2*Normal	32	(12.1%)	55	(12.8%)	35	(13.3%)	53	(12.3%)	32	(12.1%)	52	(12.1%)	32	(12.1%)	52	(12.1%)	31	(11.7%)	54	(12.5%)	31	(11.7%)	53	(12.3%)	32	(12.1%)	54	(12.5%)	31	(11.7%)	52	(12.1%)	31	(11.7%)	51	(11.8%)	33	(12.5%)	52	(12.1%)
CRP at Lymphodepletion (Derived 2)
<= 30 Mg/L	194	(73.5%)	333	(77.3%)	189	(71.6%)	332	(77.0%)	194	(73.5%)	332	(77.0%)	192	(72.7%)	332	(77.0%)	194	(73.5%)	329	(76.3%)	191	(72.3%)	328	(76.1%)	191	(72.3%)	332	(77.0%)	193	(73.1%)	333	(77.3%)	193	(73.1%)	334	(77.5%)	194	(73.5%)	331	(76.8%)
> 30 Mg/L	70	(26.5%)	98	(22.7%)	75	(28.4%)	99	(23.0%)	70	(26.5%)	99	(23.0%)	72	(27.3%)	99	(23.0%)	70	(26.5%)	102	(23.7%)	73	(27.7%)	103	(23.9%)	73	(27.7%)	99	(23.0%)	71	(26.9%)	98	(22.7%)	71	(26.9%)	97	(22.5%)	70	(26.5%)	100	(23.2%)
Time between Last Treatment and Infusion (Days)
N	264		431		264		431		264		431		264		431		264		431		264		431		264		431		264		431		264		431		264		431
Missing	0		0		0		0		0		0		0		0		0		0		0		0		0		0		0		0		0		0		0		0
Mean (SD)	179.98 (255.059)		180.78 (352.698)		170.04 (255.648)		179.19 (356.130)		170.10 (253.788)		179.29 (350.935)		179.66 (255.610)		182.18 (350.880)		170.97 (256.034)		176.37 (354.549)		180.97 (253.415)		182.93 (354.761)		169.79 (255.712)		178.83 (352.329)		175.87 (252.390)		180.10 (352.499)		176.10 (253.319)		181.97 (352.700)		171.42 (256.132)		182.08 (351.079)
Median	90.50		87.00		89.50		87.00		89.50		87.00		91.00		88.00		89.50		87.00		91.00		88.00		89.50		87.00		90.50		87.00		90.00		87.00		90.00		88.00
Q1 ; Q3	68.0 ; 159.0		66.0 ; 138.0		65.5 ; 149.0		66.0 ; 138.0		65.0 ; 143.8		66.0 ; 137.0		68.0 ; 159.0		67.0 ; 139.0		65.0 ; 149.0		66.0 ; 136.0		68.0 ; 156.0		67.0 ; 138.0		65.0 ; 149.0		66.0 ; 138.0		68.0 ; 159.0		66.0 ; 138.0		66.5 ; 152.0		66.0 ; 138.0		65.5 ; 154.5		66.0 ; 139.0
Min ; Max	-253.6 ; 1827.0		-361.7 ; 4119.0		-452.3 ; 1827.0		-737.9 ; 4119.0		-291.9 ; 1827.0		-194.4 ; 4119.0		-224.2 ; 1827.0		-132.3 ; 4119.0		-446.2 ; 1827.0		-574.1 ; 4119.0		-89.0 ; 1827.0		-380.4 ; 4119.0		-386.5 ; 1827.0		-371.0 ; 4119.0		-229.0 ; 1827.0		-322.7 ; 4119.0		-203.2 ; 1827.0		-260.3 ; 4119.0		-579.6 ; 1827.0		-135.3 ; 4119.0
aaIPI (Derived)
0	19	(7.2%)	31	(7.2%)	19	(7.2%)	31	(7.2%)	19	(7.2%)	31	(7.2%)	19	(7.2%)	31	(7.2%)	19	(7.2%)	31	(7.2%)	19	(7.2%)	31	(7.2%)	19	(7.2%)	31	(7.2%)	19	(7.2%)	31	(7.2%)	19	(7.2%)	31	(7.2%)	19	(7.2%)	31	(7.2%)
1	70	(26.5%)	139	(32.3%)	70	(26.5%)	139	(32.3%)	70	(26.5%)	139	(32.3%)	70	(26.5%)	139	(32.3%)	70	(26.5%)	139	(32.3%)	70	(26.5%)	139	(32.3%)	70	(26.5%)	139	(32.3%)	70	(26.5%)	139	(32.3%)	70	(26.5%)	139	(32.3%)	70	(26.5%)	139	(32.3%)
2	128	(48.5%)	193	(44.8%)	128	(48.5%)	193	(44.8%)	128	(48.5%)	193	(44.8%)	128	(48.5%)	193	(44.8%)	128	(48.5%)	193	(44.8%)	128	(48.5%)	193	(44.8%)	128	(48.5%)	193	(44.8%)	128	(48.5%)	193	(44.8%)	128	(48.5%)	193	(44.8%)	128	(48.5%)	193	(44.8%)
3	20	(7.6%)	19	(4.4%)	20	(7.6%)	19	(4.4%)	20	(7.6%)	19	(4.4%)	20	(7.6%)	19	(4.4%)	20	(7.6%)	19	(4.4%)	20	(7.6%)	19	(4.4%)	20	(7.6%)	19	(4.4%)	20	(7.6%)	19	(4.4%)	20	(7.6%)	19	(4.4%)	20	(7.6%)	19	(4.4%)
Missing	27	(10.2%)	49	(11.4%)	27	(10.2%)	49	(11.4%)	27	(10.2%)	49	(11.4%)	27	(10.2%)	49	(11.4%)	27	(10.2%)	49	(11.4%)	27	(10.2%)	49	(11.4%)	27	(10.2%)	49	(11.4%)	27	(10.2%)	49	(11.4%)	27	(10.2%)	49	(11.4%)	27	(10.2%)	49	(11.4%)
Performance Status (ECOG Scale) at Injection
0-1	219	(83.0%)	372	(86.3%)	219	(83.0%)	370	(85.8%)	218	(82.6%)	370	(85.8%)	218	(82.6%)	374	(86.8%)	219	(83.0%)	371	(86.1%)	219	(83.0%)	370	(85.8%)	216	(81.8%)	369	(85.6%)	221	(83.7%)	374	(86.8%)	221	(83.7%)	371	(86.1%)	222	(84.1%)	366	(84.9%)
>=2	45	(17.0%)	59	(13.7%)	45	(17.0%)	61	(14.2%)	46	(17.4%)	61	(14.2%)	46	(17.4%)	57	(13.2%)	45	(17.0%)	60	(13.9%)	45	(17.0%)	61	(14.2%)	48	(18.2%)	62	(14.4%)	43	(16.3%)	57	(13.2%)	43	(16.3%)	60	(13.9%)	42	(15.9%)	65	(15.1%)
Ann Arbor Stage (Derived)
I	18	(6.8%)	31	(7.2%)	16	(6.1%)	32	(7.4%)	17	(6.4%)	31	(7.2%)	16	(6.1%)	33	(7.7%)	16	(6.1%)	33	(7.7%)	16	(6.1%)	32	(7.4%)	18	(6.8%)	33	(7.7%)	17	(6.4%)	34	(7.9%)	16	(6.1%)	31	(7.2%)	16	(6.1%)	31	(7.2%)
II	27	(10.2%)	53	(12.3%)	29	(11.0%)	61	(14.2%)	26	(9.8%)	59	(13.7%)	30	(11.4%)	55	(12.8%)	29	(11.0%)	55	(12.8%)	29	(11.0%)	58	(13.5%)	26	(9.8%)	57	(13.2%)	29	(11.0%)	59	(13.7%)	29	(11.0%)	55	(12.8%)	29	(11.0%)	55	(12.8%)
III	33	(12.5%)	77	(17.9%)	30	(11.4%)	75	(17.4%)	30	(11.4%)	74	(17.2%)	30	(11.4%)	77	(17.9%)	32	(12.1%)	79	(18.3%)	32	(12.1%)	68	(15.8%)	31	(11.7%)	71	(16.5%)	31	(11.7%)	70	(16.2%)	30	(11.4%)	74	(17.2%)	32	(12.1%)	75	(17.4%)
IV	186	(70.5%)	270	(62.6%)	189	(71.6%)	263	(61.0%)	191	(72.3%)	267	(61.9%)	188	(71.2%)	266	(61.7%)	187	(70.8%)	264	(61.3%)	187	(70.8%)	273	(63.3%)	189	(71.6%)	270	(62.6%)	187	(70.8%)	268	(62.2%)	189	(71.6%)	271	(62.9%)	187	(70.8%)	270	(62.6%)
Number of Prior Treatment Lines
N	257		429		257		429		257		429		257		429		257		429		257		429		257		429		257		429		257		429		257		429
Missing	7		2		7		2		7		2		7		2		7		2		7		2		7		2		7		2		7		2		7		2
Mean (SD)	2.99 (1.406)		2.92 (1.221)		2.99 (1.406)		2.92 (1.221)		2.99 (1.406)		2.92 (1.221)		2.99 (1.406)		2.92 (1.221)		2.99 (1.406)		2.92 (1.221)		2.99 (1.406)		2.92 (1.221)		2.99 (1.406)		2.92 (1.221)		2.99 (1.406)		2.92 (1.221)		2.99 (1.406)		2.92 (1.221)		2.99 (1.406)		2.92 (1.221)
Median	3.00		3.00		3.00		3.00		3.00		3.00		3.00		3.00		3.00		3.00		3.00		3.00		3.00		3.00		3.00		3.00		3.00		3.00		3.00		3.00
Q1 ; Q3	2.0 ; 3.0		2.0 ; 3.0		2.0 ; 3.0		2.0 ; 3.0		2.0 ; 3.0		2.0 ; 3.0		2.0 ; 3.0		2.0 ; 3.0		2.0 ; 3.0		2.0 ; 3.0		2.0 ; 3.0		2.0 ; 3.0		2.0 ; 3.0		2.0 ; 3.0		2.0 ; 3.0		2.0 ; 3.0		2.0 ; 3.0		2.0 ; 3.0		2.0 ; 3.0		2.0 ; 3.0
Min ; Max	2.0 ; 10.0		2.0 ; 9.0		2.0 ; 10.0		2.0 ; 9.0		2.0 ; 10.0		2.0 ; 9.0		2.0 ; 10.0		2.0 ; 9.0		2.0 ; 10.0		2.0 ; 9.0		2.0 ; 10.0		2.0 ; 9.0		2.0 ; 10.0		2.0 ; 9.0		2.0 ; 10.0		2.0 ; 9.0		2.0 ; 10.0		2.0 ; 9.0		2.0 ; 10.0		2.0 ; 9.0
Number of Prior Treatment Lines in Class
2	126	(47.7%)	204	(47.3%)	125	(47.3%)	204	(47.3%)	126	(47.7%)	205	(47.6%)	127	(48.1%)	204	(47.3%)	127	(48.1%)	205	(47.6%)	129	(48.9%)	204	(47.3%)	129	(48.9%)	204	(47.3%)	129	(48.9%)	204	(47.3%)	127	(48.1%)	203	(47.1%)	127	(48.1%)	205	(47.6%)
2022-04-03	100	(37.9%)	188	(43.6%)	102	(38.6%)	187	(43.4%)	103	(39.0%)	187	(43.4%)	100	(37.9%)	187	(43.4%)	101	(38.3%)	187	(43.4%)	100	(37.9%)	188	(43.6%)	99	(37.5%)	188	(43.6%)	100	(37.9%)	187	(43.4%)	102	(38.6%)	189	(43.9%)	101	(38.3%)	187	(43.4%)
>4	38	(14.4%)	39	(9.0%)	37	(14.0%)	40	(9.3%)	35	(13.3%)	39	(9.0%)	37	(14.0%)	40	(9.3%)	36	(13.6%)	39	(9.0%)	35	(13.3%)	39	(9.0%)	36	(13.6%)	39	(9.0%)	35	(13.3%)	40	(9.3%)	35	(13.3%)	39	(9.0%)	36	(13.6%)	39	(9.0%)
Response After Last Bridging Therapy (Derived 2)
Responder	75	(28.4%)	108	(25.1%)	73	(27.7%)	112	(26.0%)	75	(28.4%)	107	(24.8%)	75	(28.4%)	109	(25.3%)	74	(28.0%)	110	(25.5%)	75	(28.4%)	110	(25.5%)	74	(28.0%)	110	(25.5%)	74	(28.0%)	114	(26.5%)	77	(29.2%)	108	(25.1%)	75	(28.4%)	111	(25.8%)
No Responder	143	(54.2%)	236	(54.8%)	149	(56.4%)	234	(54.3%)	146	(55.3%)	243	(56.4%)	147	(55.7%)	240	(55.7%)	148	(56.1%)	237	(55.0%)	145	(54.9%)	239	(55.5%)	148	(56.1%)	236	(54.8%)	147	(55.7%)	234	(54.3%)	145	(54.9%)	240	(55.7%)	145	(54.9%)	235	(54.5%)
Not Bridging	46	(17.4%)	87	(20.2%)	42	(15.9%)	85	(19.7%)	43	(16.3%)	81	(18.8%)	42	(15.9%)	82	(19.0%)	42	(15.9%)	84	(19.5%)	44	(16.7%)	82	(19.0%)	42	(15.9%)	85	(19.7%)	43	(16.3%)	83	(19.3%)	42	(15.9%)	83	(19.3%)	44	(16.7%)	85	(19.7%)
At Least One Prior Transplant
No	196	(74.2%)	343	(79.6%)	196	(74.2%)	343	(79.6%)	196	(74.2%)	343	(79.6%)	196	(74.2%)	343	(79.6%)	196	(74.2%)	343	(79.6%)	196	(74.2%)	343	(79.6%)	196	(74.2%)	343	(79.6%)	196	(74.2%)	343	(79.6%)	196	(74.2%)	343	(79.6%)	196	(74.2%)	343	(79.6%)
Yes	68	(25.8%)	88	(20.4%)	68	(25.8%)	88	(20.4%)	68	(25.8%)	88	(20.4%)	68	(25.8%)	88	(20.4%)	68	(25.8%)	88	(20.4%)	68	(25.8%)	88	(20.4%)	68	(25.8%)	88	(20.4%)	68	(25.8%)	88	(20.4%)	68	(25.8%)	88	(20.4%)	68	(25.8%)	88	(20.4%)
Bulk (Derived)
No	210	(79.5%)	339	(78.7%)	208	(78.8%)	339	(78.7%)	210	(79.5%)	338	(78.4%)	208	(78.8%)	340	(78.9%)	210	(79.5%)	342	(79.4%)	208	(78.8%)	339	(78.7%)	210	(79.5%)	340	(78.9%)	210	(79.5%)	339	(78.7%)	209	(79.2%)	342	(79.4%)	212	(80.3%)	340	(78.9%)
Yes	54	(20.5%)	92	(21.3%)	56	(21.2%)	92	(21.3%)	54	(20.5%)	93	(21.6%)	56	(21.2%)	91	(21.1%)	54	(20.5%)	89	(20.6%)	56	(21.2%)	92	(21.3%)	54	(20.5%)	91	(21.1%)	54	(20.5%)	92	(21.3%)	55	(20.8%)	89	(20.6%)	52	(19.7%)	91	(21.1%)
Center Name (Derived)
CHRU DE LILLE - HOPITAL CLAUDE HURIEZ (LILLE)	10	(3.8%)	45	(10.4%)	10	(3.8%)	45	(10.4%)	10	(3.8%)	45	(10.4%)	10	(3.8%)	45	(10.4%)	10	(3.8%)	45	(10.4%)	10	(3.8%)	45	(10.4%)	10	(3.8%)	45	(10.4%)	10	(3.8%)	45	(10.4%)	10	(3.8%)	45	(10.4%)	10	(3.8%)	45	(10.4%)
CHU BRABOIS (VANDOEUVRE-LES-NANCY)	5	(1.9%)	20	(4.6%)	5	(1.9%)	20	(4.6%)	5	(1.9%)	20	(4.6%)	5	(1.9%)	20	(4.6%)	5	(1.9%)	20	(4.6%)	5	(1.9%)	20	(4.6%)	5	(1.9%)	20	(4.6%)	5	(1.9%)	20	(4.6%)	5	(1.9%)	20	(4.6%)	5	(1.9%)	20	(4.6%)
CHU DE BORDEAUX - HOPITAL HAUT-LEVEQUE - CENTRE FRANCOIS MAGENDIE (PESSAC)	15	(5.7%)	16	(3.7%)	15	(5.7%)	16	(3.7%)	15	(5.7%)	16	(3.7%)	15	(5.7%)	16	(3.7%)	15	(5.7%)	16	(3.7%)	15	(5.7%)	16	(3.7%)	15	(5.7%)	16	(3.7%)	15	(5.7%)	16	(3.7%)	15	(5.7%)	16	(3.7%)	15	(5.7%)	16	(3.7%)
CHU DE MONTPELLIER (MONTPELLIER)	11	(4.2%)	50	(11.6%)	11	(4.2%)	50	(11.6%)	11	(4.2%)	50	(11.6%)	11	(4.2%)	50	(11.6%)	11	(4.2%)	50	(11.6%)	11	(4.2%)	50	(11.6%)	11	(4.2%)	50	(11.6%)	11	(4.2%)	50	(11.6%)	11	(4.2%)	50	(11.6%)	11	(4.2%)	50	(11.6%)
CHU DE NANTES (NANTES)	13	(4.9%)	36	(8.4%)	13	(4.9%)	36	(8.4%)	13	(4.9%)	36	(8.4%)	13	(4.9%)	36	(8.4%)	13	(4.9%)	36	(8.4%)	13	(4.9%)	36	(8.4%)	13	(4.9%)	36	(8.4%)	13	(4.9%)	36	(8.4%)	13	(4.9%)	36	(8.4%)	13	(4.9%)	36	(8.4%)
CHU ESTAING (CLERMONT-FERRAND)	11	(4.2%)	6	(1.4%)	11	(4.2%)	6	(1.4%)	11	(4.2%)	6	(1.4%)	11	(4.2%)	6	(1.4%)	11	(4.2%)	6	(1.4%)	11	(4.2%)	6	(1.4%)	11	(4.2%)	6	(1.4%)	11	(4.2%)	6	(1.4%)	11	(4.2%)	6	(1.4%)	11	(4.2%)	6	(1.4%)
CHU LYON-SUD (PIERRE-BENITE)	45	(17.0%)	54	(12.5%)	45	(17.0%)	54	(12.5%)	45	(17.0%)	54	(12.5%)	45	(17.0%)	54	(12.5%)	45	(17.0%)	54	(12.5%)	45	(17.0%)	54	(12.5%)	45	(17.0%)	54	(12.5%)	45	(17.0%)	54	(12.5%)	45	(17.0%)	54	(12.5%)	45	(17.0%)	54	(12.5%)
CHU PONTCHAILLOU (RENNES)	16	(6.1%)	46	(10.7%)	16	(6.1%)	46	(10.7%)	16	(6.1%)	46	(10.7%)	16	(6.1%)	46	(10.7%)	16	(6.1%)	46	(10.7%)	16	(6.1%)	46	(10.7%)	16	(6.1%)	46	(10.7%)	16	(6.1%)	46	(10.7%)	16	(6.1%)	46	(10.7%)	16	(6.1%)	46	(10.7%)
HOPITAL HENRI MONDOR (CRETEIL)	19	(7.2%)	16	(3.7%)	19	(7.2%)	16	(3.7%)	19	(7.2%)	16	(3.7%)	19	(7.2%)	16	(3.7%)	19	(7.2%)	16	(3.7%)	19	(7.2%)	16	(3.7%)	19	(7.2%)	16	(3.7%)	19	(7.2%)	16	(3.7%)	19	(7.2%)	16	(3.7%)	19	(7.2%)	16	(3.7%)
HOPITAL SAINT-LOUIS (PARIS)	67	(25.4%)	72	(16.7%)	67	(25.4%)	72	(16.7%)	67	(25.4%)	72	(16.7%)	67	(25.4%)	72	(16.7%)	67	(25.4%)	72	(16.7%)	67	(25.4%)	72	(16.7%)	67	(25.4%)	72	(16.7%)	67	(25.4%)	72	(16.7%)	67	(25.4%)	72	(16.7%)	67	(25.4%)	72	(16.7%)
IUCT ONCOPOLE (TOULOUSE)	5	(1.9%)	19	(4.4%)	5	(1.9%)	19	(4.4%)	5	(1.9%)	19	(4.4%)	5	(1.9%)	19	(4.4%)	5	(1.9%)	19	(4.4%)	5	(1.9%)	19	(4.4%)	5	(1.9%)	19	(4.4%)	5	(1.9%)	19	(4.4%)	5	(1.9%)	19	(4.4%)	5	(1.9%)	19	(4.4%)
Other Center with Less Than 20 Patients	47	(17.8%)	51	(11.8%)	47	(17.8%)	51	(11.8%)	47	(17.8%)	51	(11.8%)	47	(17.8%)	51	(11.8%)	47	(17.8%)	51	(11.8%)	47	(17.8%)	51	(11.8%)	47	(17.8%)	51	(11.8%)	47	(17.8%)	51	(11.8%)	47	(17.8%)	51	(11.8%)	47	(17.8%)	51	(11.8%)
If Other Center of Less Than 20 Patients, Specification
CHU BRETONNEAU (TOURS)	0	(0.0%)	2	(3.9%)	0	(0.0%)	2	(3.9%)	0	(0.0%)	2	(3.9%)	0	(0.0%)	2	(3.9%)	0	(0.0%)	2	(3.9%)	0	(0.0%)	2	(3.9%)	0	(0.0%)	2	(3.9%)	0	(0.0%)	2	(3.9%)	0	(0.0%)	2	(3.9%)	0	(0.0%)	2	(3.9%)
CHU D'AMIENS - HOPITAL SUD (AMIENS)	0	(0.0%)	6	(11.8%)	0	(0.0%)	6	(11.8%)	0	(0.0%)	6	(11.8%)	0	(0.0%)	6	(11.8%)	0	(0.0%)	6	(11.8%)	0	(0.0%)	6	(11.8%)	0	(0.0%)	6	(11.8%)	0	(0.0%)	6	(11.8%)	0	(0.0%)	6	(11.8%)	0	(0.0%)	6	(11.8%)
CHU DE GRENOBLE (LA TRONCHE)	2	(4.3%)	1	(2.0%)	2	(4.3%)	1	(2.0%)	2	(4.3%)	1	(2.0%)	2	(4.3%)	1	(2.0%)	2	(4.3%)	1	(2.0%)	2	(4.3%)	1	(2.0%)	2	(4.3%)	1	(2.0%)	2	(4.3%)	1	(2.0%)	2	(4.3%)	1	(2.0%)	2	(4.3%)	1	(2.0%)
CHU DE LIMOGES - HOPITAL DUPUYTREN (LIMOGES)	0	(0.0%)	3	(5.9%)	0	(0.0%)	3	(5.9%)	0	(0.0%)	3	(5.9%)	0	(0.0%)	3	(5.9%)	0	(0.0%)	3	(5.9%)	0	(0.0%)	3	(5.9%)	0	(0.0%)	3	(5.9%)	0	(0.0%)	3	(5.9%)	0	(0.0%)	3	(5.9%)	0	(0.0%)	3	(5.9%)
CHU DE NICE (NICE)	3	(6.4%)	4	(7.8%)	3	(6.4%)	4	(7.8%)	3	(6.4%)	4	(7.8%)	3	(6.4%)	4	(7.8%)	3	(6.4%)	4	(7.8%)	3	(6.4%)	4	(7.8%)	3	(6.4%)	4	(7.8%)	3	(6.4%)	4	(7.8%)	3	(6.4%)	4	(7.8%)	3	(6.4%)	4	(7.8%)
CHU DE POITIERS - HOPITAL DE LA MILETRIE (POITIERS)	10	(21.3%)	0	(0.0%)	10	(21.3%)	0	(0.0%)	10	(21.3%)	0	(0.0%)	10	(21.3%)	0	(0.0%)	10	(21.3%)	0	(0.0%)	10	(21.3%)	0	(0.0%)	10	(21.3%)	0	(0.0%)	10	(21.3%)	0	(0.0%)	10	(21.3%)	0	(0.0%)	10	(21.3%)	0	(0.0%)
CHU DIJON BOURGOGNE (DIJON)	0	(0.0%)	12	(23.5%)	0	(0.0%)	12	(23.5%)	0	(0.0%)	12	(23.5%)	0	(0.0%)	12	(23.5%)	0	(0.0%)	12	(23.5%)	0	(0.0%)	12	(23.5%)	0	(0.0%)	12	(23.5%)	0	(0.0%)	12	(23.5%)	0	(0.0%)	12	(23.5%)	0	(0.0%)	12	(23.5%)
CHU JEAN MINJOZ (BESANCON)	2	(4.3%)	0	(0.0%)	2	(4.3%)	0	(0.0%)	2	(4.3%)	0	(0.0%)	2	(4.3%)	0	(0.0%)	2	(4.3%)	0	(0.0%)	2	(4.3%)	0	(0.0%)	2	(4.3%)	0	(0.0%)	2	(4.3%)	0	(0.0%)	2	(4.3%)	0	(0.0%)	2	(4.3%)	0	(0.0%)
GUSTAVE ROUSSY CANCER CAMPUS GRAND PARIS (VILLEJUIF)	3	(6.4%)	13	(25.5%)	3	(6.4%)	13	(25.5%)	3	(6.4%)	13	(25.5%)	3	(6.4%)	13	(25.5%)	3	(6.4%)	13	(25.5%)	3	(6.4%)	13	(25.5%)	3	(6.4%)	13	(25.5%)	3	(6.4%)	13	(25.5%)	3	(6.4%)	13	(25.5%)	3	(6.4%)	13	(25.5%)
HOPITAL COCHIN (PARIS)	0	(0.0%)	1	(2.0%)	0	(0.0%)	1	(2.0%)	0	(0.0%)	1	(2.0%)	0	(0.0%)	1	(2.0%)	0	(0.0%)	1	(2.0%)	0	(0.0%)	1	(2.0%)	0	(0.0%)	1	(2.0%)	0	(0.0%)	1	(2.0%)	0	(0.0%)	1	(2.0%)	0	(0.0%)	1	(2.0%)
HOPITAL DE LA PITIE SALPETRIERE (PARIS)	16	(34.0%)	3	(5.9%)	16	(34.0%)	3	(5.9%)	16	(34.0%)	3	(5.9%)	16	(34.0%)	3	(5.9%)	16	(34.0%)	3	(5.9%)	16	(34.0%)	3	(5.9%)	16	(34.0%)	3	(5.9%)	16	(34.0%)	3	(5.9%)	16	(34.0%)	3	(5.9%)	16	(34.0%)	3	(5.9%)
HOPITAL NECKER (PARIS)	0	(0.0%)	1	(2.0%)	0	(0.0%)	1	(2.0%)	0	(0.0%)	1	(2.0%)	0	(0.0%)	1	(2.0%)	0	(0.0%)	1	(2.0%)	0	(0.0%)	1	(2.0%)	0	(0.0%)	1	(2.0%)	0	(0.0%)	1	(2.0%)	0	(0.0%)	1	(2.0%)	0	(0.0%)	1	(2.0%)
HOPITAL SAINT ANTOINE (PARIS)	11	(23.4%)	5	(9.8%)	11	(23.4%)	5	(9.8%)	11	(23.4%)	5	(9.8%)	11	(23.4%)	5	(9.8%)	11	(23.4%)	5	(9.8%)	11	(23.4%)	5	(9.8%)	11	(23.4%)	5	(9.8%)	11	(23.4%)	5	(9.8%)	11	(23.4%)	5	(9.8%)	11	(23.4%)	5	(9.8%)
Time between First CAR-T Order of Center and CAR-T Order of Patient (Days)
N	264		431		264		431		264		431		264		431		264		431		264		431		264		431		264		431		264		431		264		431
Missing	0		0		0		0		0		0		0		0		0		0		0		0		0		0		0		0		0		0		0		0
Mean (SD)	500.10 (285.803)		444.56 (303.479)		500.10 (285.803)		444.56 (303.479)		500.10 (285.803)		444.56 (303.479)		500.10 (285.803)		444.56 (303.479)		500.10 (285.803)		444.56 (303.479)		500.10 (285.803)		444.56 (303.479)		500.10 (285.803)		444.56 (303.479)		500.10 (285.803)		444.56 (303.479)		500.10 (285.803)		444.56 (303.479)		500.10 (285.803)		444.56 (303.479)
Median	463.00		420.00		463.00		420.00		463.00		420.00		463.00		420.00		463.00		420.00		463.00		420.00		463.00		420.00		463.00		420.00		463.00		420.00		463.00		420.00
Q1 ; Q3	312.5 ; 655.0		169.0 ; 676.0		312.5 ; 655.0		169.0 ; 676.0		312.5 ; 655.0		169.0 ; 676.0		312.5 ; 655.0		169.0 ; 676.0		312.5 ; 655.0		169.0 ; 676.0		312.5 ; 655.0		169.0 ; 676.0		312.5 ; 655.0		169.0 ; 676.0		312.5 ; 655.0		169.0 ; 676.0		312.5 ; 655.0		169.0 ; 676.0		312.5 ; 655.0		169.0 ; 676.0
Min ; Max	1.0 ; 1237.0		1.0 ; 1228.0		1.0 ; 1237.0		1.0 ; 1228.0		1.0 ; 1237.0		1.0 ; 1228.0		1.0 ; 1237.0		1.0 ; 1228.0		1.0 ; 1237.0		1.0 ; 1228.0		1.0 ; 1237.0		1.0 ; 1228.0		1.0 ; 1237.0		1.0 ; 1228.0		1.0 ; 1237.0		1.0 ; 1228.0		1.0 ; 1237.0		1.0 ; 1228.0		1.0 ; 1237.0		1.0 ; 1228.0
Diagnosis (Analysis)
DLBCL / HGBL	211	(79.9%)	349	(81.0%)	211	(79.9%)	349	(81.0%)	211	(79.9%)	349	(81.0%)	211	(79.9%)	349	(81.0%)	211	(79.9%)	349	(81.0%)	211	(79.9%)	349	(81.0%)	211	(79.9%)	349	(81.0%)	211	(79.9%)	349	(81.0%)	211	(79.9%)	349	(81.0%)	211	(79.9%)	349	(81.0%)
Transformed FL or MZL	53	(20.1%)	82	(19.0%)	53	(20.1%)	82	(19.0%)	53	(20.1%)	82	(19.0%)	53	(20.1%)	82	(19.0%)	53	(20.1%)	82	(19.0%)	53	(20.1%)	82	(19.0%)	53	(20.1%)	82	(19.0%)	53	(20.1%)	82	(19.0%)	53	(20.1%)	82	(19.0%)	53	(20.1%)	82	(19.0%)

## Sheet: Comp before matching
Table 3.1-2 Statistic Tests For Categorical Variables (Chi Square Tests) – All Analysis Set							Table 3.1-3 Statistic Tests For Continuous Variables (Wilcoxon Rank Sum Test) – All Analysis Set
Imputation	Variable	Chi Square Test					Imputation	Variable	Wilcoxon Rank Sum Test
		Degree of Freedom	Value of ChiSq	P-Value					Value	P-Value
1	Sex	1	0.0967	0.7558			1	Age at first infusion (years)	0.1342	0.134222
1	LDH at lymphodepletion (derived)	2	0.5848	0.7465			1	Time between first CAR-T order and first CAR-T order center (days)	0.0196	0.019613
1	CRP at lymphodepletion (derived 2)	1	1.2744	0.2589			1	Time between last treatment and infusion	0.3841	0.384062
1	Performance Status (ECOG scale) at injection	1	1.4494	0.2286			2	Age at first infusion (years)	0.1605	0.160495
1	Ann Arbor Stage (derived)	3	5.1415	0.1617			2	Time between first CAR-T order and first CAR-T order center (days)	0.0196	0.019613
1	Number of prior treatment lines in class	2	5.5294	0.063			2	Time between last treatment and infusion	0.6770	0.67702
1	Response after last Bridging therapy (derived 2)	2	1.3610	0.5064			3	Age at first infusion (years)	0.1372	0.137183
1	At least one prior transplant	1	2.6818	0.1015			3	Time between first CAR-T order and first CAR-T order center (days)	0.0196	0.019613
1	Bulk (derived)	1	0.0784	0.7795			3	Time between last treatment and infusion	0.8102	0.810185
1	Center name (derived)	11	55.6948	<,0001			4	Age at first infusion (years)	0.1398	0.139776
1	Diagnosis (Analysis)	1	0.1154	0.7341			4	Time between first CAR-T order and first CAR-T order center (days)	0.0196	0.019613
2	Sex	1	0.0967	0.7558			4	Time between last treatment and infusion	0.4534	0.4534
2	LDH at lymphodepletion (derived)	2	0.5660	0.7535			5	Age at first infusion (years)	0.1411	0.141139
2	CRP at lymphodepletion (derived 2)	1	2.5808	0.1082			5	Time between first CAR-T order and first CAR-T order center (days)	0.0196	0.019613
2	Performance Status (ECOG scale) at injection	1	1.0596	0.3033			5	Time between last treatment and infusion	0.6493	0.649338
2	Ann Arbor Stage (derived)	3	8.4730	0.0372			6	Age at first infusion (years)	0.1431	0.143149
2	Number of prior treatment lines in class	2	4.2010	0.1224			6	Time between first CAR-T order and first CAR-T order center (days)	0.0196	0.019613
2	Response after last Bridging therapy (derived 2)	2	1.6098	0.4471			6	Time between last treatment and infusion	0.4230	0.423048
2	At least one prior transplant	1	2.6818	0.1015			7	Age at first infusion (years)	0.1454	0.145397
2	Bulk (derived)	1	0.0017	0.9667			7	Time between first CAR-T order and first CAR-T order center (days)	0.0196	0.019613
2	Center name (derived)	11	55.6948	<,0001			7	Time between last treatment and infusion	0.7194	0.719365
2	Diagnosis (Analysis)	1	0.1154	0.7341			8	Age at first infusion (years)	0.1501	0.150083
3	Sex	1	0.1381	0.7102			8	Time between first CAR-T order and first CAR-T order center (days)	0.0196	0.019613
3	LDH at lymphodepletion (derived)	2	0.9273	0.629			8	Time between last treatment and infusion	0.3683	0.368316
3	CRP at lymphodepletion (derived 2)	1	1.1182	0.2903			9	Age at first infusion (years)	0.1394	0.139358
3	Performance Status (ECOG scale) at injection	1	1.3449	0.2462			9	Time between first CAR-T order and first CAR-T order center (days)	0.0196	0.019613
3	Ann Arbor Stage (derived)	3	8.4836	0.037			9	Time between last treatment and infusion	0.5288	0.528786
3	Number of prior treatment lines in class	2	3.4748	0.176			10	Age at first infusion (years)	0.1520	0.151967
3	Response after last Bridging therapy (derived 2)	2	1.4127	0.4934			10	Time between first CAR-T order and first CAR-T order center (days)	0.0196	0.019613
3	At least one prior transplant	1	2.6818	0.1015			10	Time between last treatment and infusion	0.7054	0.705435
3	Bulk (derived)	1	0.1238	0.7249
3	Center name (derived)	11	55.6948	<,0001
3	Diagnosis (Analysis)	1	0.1154	0.7341
4	Sex	1	0.1381	0.7102
4	LDH at lymphodepletion (derived)	2	0.6711	0.7149
4	CRP at lymphodepletion (derived 2)	1	1.6340	0.2011
4	Performance Status (ECOG scale) at injection	1	2.2868	0.1305
4	Ann Arbor Stage (derived)	3	7.6078	0.0549
4	Number of prior treatment lines in class	2	4.5359	0.1035
4	Response after last Bridging therapy (derived 2)	2	1.4928	0.4741
4	At least one prior transplant	1	2.6818	0.1015
4	Bulk (derived)	1	0.0010	0.9754
4	Center name (derived)	11	55.6948	<,0001
4	Diagnosis (Analysis)	1	0.1154	0.7341
5	Sex	1	0.1381	0.7102
5	LDH at lymphodepletion (derived)	2	1.4280	0.4897
5	CRP at lymphodepletion (derived 2)	1	0.7137	0.3982
5	Performance Status (ECOG scale) at injection	1	1.2461	0.2643
5	Ann Arbor Stage (derived)	3	7.2854	0.0633
5	Number of prior treatment lines in class	2	4.2428	0.1199
5	Response after last Bridging therapy (derived 2)	2	1.5807	0.4537
5	At least one prior transplant	1	2.6818	0.1015
5	Bulk (derived)	1	0.0038	0.9508
5	Center name (derived)	11	55.6948	<,0001
5	Diagnosis (Analysis)	1	0.1154	0.7341
6	Sex	1	0.0967	0.7558
6	LDH at lymphodepletion (derived)	2	0.8878	0.6415
6	CRP at lymphodepletion (derived 2)	1	1.2198	0.2694
6	Performance Status (ECOG scale) at injection	1	1.0596	0.3033
6	Ann Arbor Stage (derived)	3	4.1498	0.2457
6	Number of prior treatment lines in class	2	4.1060	0.1283
6	Response after last Bridging therapy (derived 2)	2	1.0234	0.5995
6	At least one prior transplant	1	2.6818	0.1015
6	Bulk (derived)	1	0.0017	0.9667
6	Center name (derived)	11	55.6948	<,0001
6	Diagnosis (Analysis)	1	0.1154	0.7341
7	Sex	1	0.1381	0.7102
7	LDH at lymphodepletion (derived)	2	1.1615	0.5595
7	CRP at lymphodepletion (derived 2)	1	1.9268	0.1651
7	Performance Status (ECOG scale) at injection	1	1.7714	0.1832
7	Ann Arbor Stage (derived)	3	6.2004	0.1023
7	Number of prior treatment lines in class	2	4.7578	0.0927
7	Response after last Bridging therapy (derived 2)	2	1.7417	0.4186
7	At least one prior transplant	1	2.6818	0.1015
7	Bulk (derived)	1	0.0431	0.8356
7	Center name (derived)	11	55.6948	<,0001
7	Diagnosis (Analysis)	1	0.1154	0.7341
8	Sex	1	0.0967	0.7558
8	LDH at lymphodepletion (derived)	2	1.2604	0.5325
8	CRP at lymphodepletion (derived 2)	1	1.5366	0.2151
8	Performance Status (ECOG scale) at injection	1	1.2468	0.2642
8	Ann Arbor Stage (derived)	3	5.5665	0.1347
8	Number of prior treatment lines in class	2	3.6826	0.1586
8	Response after last Bridging therapy (derived 2)	2	1.0052	0.605
8	At least one prior transplant	1	2.6818	0.1015
8	Bulk (derived)	1	0.0784	0.7795
8	Center name (derived)	11	55.6948	<,0001
8	Diagnosis (Analysis)	1	0.1154	0.7341
9	Sex	1	0.0967	0.7558
9	LDH at lymphodepletion (derived)	2	0.2976	0.8618
9	CRP at lymphodepletion (derived 2)	1	1.7199	0.1897
9	Performance Status (ECOG scale) at injection	1	0.7265	0.394
9	Ann Arbor Stage (derived)	3	6.3035	0.0977
9	Number of prior treatment lines in class	2	3.8222	0.1479
9	Response after last Bridging therapy (derived 2)	2	2.0760	0.3542
9	At least one prior transplant	1	2.6818	0.1015
9	Bulk (derived)	1	0.0034	0.9538
9	Center name (derived)	11	55.6948	<,0001
9	Diagnosis (Analysis)	1	0.1154	0.7341
10	Sex	1	0.0967	0.7558
10	LDH at lymphodepletion (derived)	2	2.1445	0.3422
10	CRP at lymphodepletion (derived 2)	1	0.9727	0.324
10	Performance Status (ECOG scale) at injection	1	0.0861	0.7691
10	Ann Arbor Stage (derived)	3	5.3717	0.1465
10	Number of prior treatment lines in class	2	4.2428	0.1199
10	At least one prior transplant	1	2.6818	0.1015
10	Bulk (derived)	1	0.2011	0.6539
10	Center name (derived)	11	55.6948	<,0001
10	Diagnosis (Analysis)	1	0.1154	0.7341

## Sheet: Propensity score
Table 3.2-1 Propensity Score According to Treatment - Analysis Set
	Set
	Imputation 1				Imputation 2				Imputation 3				Imputation 4				Imputation 5				Imputation 6				Imputation 7				Imputation 8				Imputation 9				Imputation 10
	Tisa-Cel		Axi-Cel		Tisa-Cel		Axi-Cel		Tisa-Cel		Axi-Cel		Tisa-Cel		Axi-Cel		Tisa-Cel		Axi-Cel		Tisa-Cel		Axi-Cel		Tisa-Cel		Axi-Cel		Tisa-Cel		Axi-Cel		Tisa-Cel		Axi-Cel		Tisa-Cel		Axi-Cel
	N=264		N=431		N=264		N=431		N=264		N=431		N=264		N=431		N=264		N=431		N=264		N=431		N=264		N=431		N=264		N=431		N=264		N=431		N=264		N=431
Propensity Score
N	264		431		264		431		264		431		264		431		264		431		264		431		264		431		264		431		264		431		264		431
Missing	0		0		0		0		0		0		0		0		0		0		0		0		0		0		0		0		0		0		0		0
Mean (SD)	0.45 (0.155)		0.34 (0.154)		0.46 (0.161)		0.33 (0.156)		0.45 (0.157)		0.33 (0.157)		0.45 (0.160)		0.33 (0.155)		0.45 (0.159)		0.33 (0.156)		0.45 (0.154)		0.34 (0.153)		0.46 (0.160)		0.33 (0.157)		0.45 (0.157)		0.34 (0.154)		0.45 (0.156)		0.34 (0.154)		0.45 (0.158)		0.34 (0.155)
Median	0.47		0.32		0.48		0.32		0.48		0.32		0.48		0.32		0.49		0.32		0.48		0.34		0.48		0.33		0.48		0.32		0.48		0.32		0.48		0.32
Q1 ; Q3	0.3 ; 0.6		0.2 ; 0.5		0.3 ; 0.6		0.2 ; 0.5		0.3 ; 0.6		0.2 ; 0.5		0.3 ; 0.6		0.2 ; 0.5		0.3 ; 0.6		0.2 ; 0.5		0.3 ; 0.6		0.2 ; 0.5		0.3 ; 0.6		0.2 ; 0.5		0.3 ; 0.6		0.2 ; 0.5		0.3 ; 0.6		0.2 ; 0.5		0.3 ; 0.6		0.2 ; 0.5
Min ; Max	0.1 ; 0.8		0.1 ; 0.7		0.1 ; 0.8		0.1 ; 0.7		0.1 ; 0.7		0.1 ; 0.7		0.1 ; 0.8		0.1 ; 0.8		0.1 ; 0.8		0.1 ; 0.7		0.1 ; 0.7		0.1 ; 0.7		0.1 ; 0.8		0.1 ; 0.7		0.1 ; 0.8		0.1 ; 0.7		0.1 ; 0.8		0.1 ; 0.8		0.1 ; 0.8		0.1 ; 0.7
Table 3.2-2 Propensity Score According to Treatment - Matched Set
	Set
	Imputation 1				Imputation 2				Imputation 3				Imputation 4				Imputation 5				Imputation 6				Imputation 7				Imputation 8				Imputation 9				Imputation 10
	Tisa-Cel		Axi-Cel		Tisa-Cel		Axi-Cel		Tisa-Cel		Axi-Cel		Tisa-Cel		Axi-Cel		Tisa-Cel		Axi-Cel		Tisa-Cel		Axi-Cel		Tisa-Cel		Axi-Cel		Tisa-Cel		Axi-Cel		Tisa-Cel		Axi-Cel		Tisa-Cel		Axi-Cel
	N=231		N=231		N=223		N=223		N=230		N=230		N=225		N=225		N=232		N=232		N=228		N=228		N=218		N=218		N=228		N=228		N=233		N=233		N=234		N=234
Propensity Score
N	231		231		223		223		230		230		225		225		232		232		228		228		218		218		228		228		233		233		234		234
Missing	0		0		0		0		0		0		0		0		0		0		0		0		0		0		0		0		0		0		0		0
Mean (SD)	0.42 (0.139)		0.41 (0.153)		0.42 (0.142)		0.40 (0.156)		0.42 (0.141)		0.40 (0.158)		0.42 (0.142)		0.40 (0.158)		0.42 (0.143)		0.41 (0.157)		0.42 (0.138)		0.41 (0.155)		0.41 (0.138)		0.40 (0.157)		0.42 (0.141)		0.40 (0.154)		0.42 (0.143)		0.40 (0.158)		0.42 (0.141)		0.40 (0.154)
Median	0.46		0.46		0.45		0.40		0.45		0.40		0.46		0.45		0.46		0.45		0.45		0.45		0.44		0.39		0.46		0.45		0.45		0.46		0.46		0.45
Q1 ; Q3	0.3 ; 0.5		0.3 ; 0.5		0.3 ; 0.5		0.3 ; 0.5		0.3 ; 0.5		0.3 ; 0.5		0.3 ; 0.5		0.3 ; 0.5		0.3 ; 0.5		0.3 ; 0.5		0.3 ; 0.5		0.3 ; 0.5		0.3 ; 0.5		0.3 ; 0.5		0.3 ; 0.5		0.3 ; 0.5		0.3 ; 0.5		0.3 ; 0.5		0.3 ; 0.5		0.3 ; 0.5
Min ; Max	0.1 ; 0.7		0.1 ; 0.7		0.1 ; 0.7		0.1 ; 0.7		0.1 ; 0.7		0.1 ; 0.7		0.1 ; 0.8		0.1 ; 0.8		0.1 ; 0.7		0.1 ; 0.7		0.1 ; 0.7		0.1 ; 0.7		0.1 ; 0.7		0.1 ; 0.7		0.1 ; 0.7		0.1 ; 0.7		0.1 ; 0.8		0.1 ; 0.8		0.1 ; 0.7		0.1 ; 0.7

## Sheet: Characteristics after matching
Table 3.3-1 Characteristics* According to Treatment - Matched Set
	Set
	Imputation 1				Imputation 2				Imputation 3				Imputation 4				Imputation 5				Imputation 6				Imputation 7				Imputation 8				Imputation 9				Imputation 10
	Tisa-Cel		Axi-Cel		Tisa-Cel		Axi-Cel		Tisa-Cel		Axi-Cel		Tisa-Cel		Axi-Cel		Tisa-Cel		Axi-Cel		Tisa-Cel		Axi-Cel		Tisa-Cel		Axi-Cel		Tisa-Cel		Axi-Cel		Tisa-Cel		Axi-Cel		Tisa-Cel		Axi-Cel
	N=231		N=231		N=223		N=223		N=230		N=230		N=225		N=225		N=232		N=232		N=228		N=228		N=218		N=218		N=228		N=228		N=233		N=233		N=234		N=234
Age at First Infusion (Years)
N	231		231		223		223		230		230		225		225		232		232		228		228		218		218		228		228		233		233		234		234
Missing	0		0		0		0		0		0		0		0		0		0		0		0		0		0		0		0		0		0		0		0
Mean (SD)	61.48 (11.899)		61.52 (11.172)		61.64 (12.062)		60.75 (11.298)		61.63 (11.946)		60.90 (11.232)		61.36 (11.988)		61.02 (11.071)		61.63 (11.974)		61.26 (11.126)		61.71 (11.991)		61.08 (11.283)		61.79 (11.961)		61.13 (11.516)		61.57 (11.950)		61.55 (10.941)		61.64 (11.899)		61.04 (11.272)		61.73 (11.908)		60.91 (10.643)
Median	64.00		63.00		64.00		63.00		64.00		62.50		64.00		63.00		64.00		63.00		64.00		63.00		64.50		63.00		64.00		64.00		64.00		63.00		64.00		62.00
Q1 ; Q3	55.0 ; 70.0		55.0 ; 70.0		55.0 ; 70.0		54.0 ; 70.0		55.0 ; 70.0		55.0 ; 70.0		54.0 ; 70.0		55.0 ; 70.0		55.0 ; 70.0		55.0 ; 70.0		55.0 ; 70.0		55.0 ; 70.0		55.0 ; 70.0		54.0 ; 70.0		55.0 ; 70.0		55.0 ; 70.0		55.0 ; 70.0		55.0 ; 70.0		55.0 ; 70.0		55.0 ; 69.0
Min ; Max	20.0 ; 81.0		27.0 ; 79.0		20.0 ; 81.0		23.0 ; 79.0		20.0 ; 81.0		23.0 ; 79.0		20.0 ; 81.0		23.0 ; 79.0		20.0 ; 81.0		25.0 ; 79.0		20.0 ; 81.0		27.0 ; 79.0		20.0 ; 81.0		23.0 ; 79.0		20.0 ; 81.0		27.0 ; 79.0		20.0 ; 81.0		25.0 ; 79.0		20.0 ; 81.0		27.0 ; 79.0
Sex
Male	142	(61.5%)	143	(61.9%)	139	(62.3%)	141	(63.2%)	141	(61.3%)	147	(63.9%)	141	(62.7%)	141	(62.7%)	141	(60.8%)	142	(61.2%)	141	(61.8%)	141	(61.8%)	135	(61.9%)	132	(60.6%)	142	(62.3%)	141	(61.8%)	145	(62.2%)	146	(62.7%)	144	(61.5%)	137	(58.5%)
Female	89	(38.5%)	88	(38.1%)	84	(37.7%)	82	(36.8%)	89	(38.7%)	83	(36.1%)	84	(37.3%)	84	(37.3%)	91	(39.2%)	90	(38.8%)	87	(38.2%)	87	(38.2%)	83	(38.1%)	86	(39.4%)	86	(37.7%)	87	(38.2%)	88	(37.8%)	87	(37.3%)	90	(38.5%)	97	(41.5%)
LDH at Lymphodepletion (Derived)
<= Normal	101	(43.7%)	100	(43.3%)	96	(43.0%)	92	(41.3%)	100	(43.5%)	99	(43.0%)	95	(42.2%)	104	(46.2%)	104	(44.8%)	105	(45.3%)	101	(44.3%)	102	(44.7%)	93	(42.7%)	105	(48.2%)	102	(44.7%)	94	(41.2%)	101	(43.3%)	100	(42.9%)	105	(44.9%)	108	(46.2%)
> Normal	99	(42.9%)	99	(42.9%)	95	(42.6%)	95	(42.6%)	99	(43.0%)	102	(44.3%)	99	(44.0%)	90	(40.0%)	98	(42.2%)	92	(39.7%)	97	(42.5%)	94	(41.2%)	95	(43.6%)	84	(38.5%)	96	(42.1%)	100	(43.9%)	102	(43.8%)	102	(43.8%)	97	(41.5%)	90	(38.5%)
> 2*Normal	31	(13.4%)	32	(13.9%)	32	(14.3%)	36	(16.1%)	31	(13.5%)	29	(12.6%)	31	(13.8%)	31	(13.8%)	30	(12.9%)	35	(15.1%)	30	(13.2%)	32	(14.0%)	30	(13.8%)	29	(13.3%)	30	(13.2%)	34	(14.9%)	30	(12.9%)	31	(13.3%)	32	(13.7%)	36	(15.4%)
CRP at Lymphodepletion (Derived 2)
<= 30 Mg/L	172	(74.5%)	177	(76.6%)	165	(74.0%)	160	(71.7%)	172	(74.8%)	172	(74.8%)	166	(73.8%)	172	(76.4%)	174	(75.0%)	173	(74.6%)	168	(73.7%)	166	(72.8%)	163	(74.8%)	166	(76.1%)	172	(75.4%)	171	(75.0%)	171	(73.4%)	178	(76.4%)	176	(75.2%)	173	(73.9%)
> 30 Mg/L	59	(25.5%)	54	(23.4%)	58	(26.0%)	63	(28.3%)	58	(25.2%)	58	(25.2%)	59	(26.2%)	53	(23.6%)	58	(25.0%)	59	(25.4%)	60	(26.3%)	62	(27.2%)	55	(25.2%)	52	(23.9%)	56	(24.6%)	57	(25.0%)	62	(26.6%)	55	(23.6%)	58	(24.8%)	61	(26.1%)
Time between Last Treatment and Infusion (Days)
N	231		231		223		223		230		230		225		225		232		232		228		228		218		218		228		228		233		233		234		234
Missing	0		0		0		0		0		0		0		0		0		0		0		0		0		0		0		0		0		0		0		0
Mean (SD)	169.83 (223.488)		190.96 (329.242)		167.22 (238.309)		145.03 (229.477)		169.16 (238.880)		169.73 (323.167)		172.15 (240.802)		169.89 (234.818)		169.79 (240.733)		149.33 (198.542)		179.58 (253.789)		172.48 (238.657)		166.61 (241.366)		155.54 (209.891)		174.34 (246.589)		154.20 (198.760)		171.01 (238.340)		172.17 (236.726)		172.78 (252.438)		158.76 (184.628)
Median	92.00		91.00		91.00		86.00		90.50		86.50		91.00		89.00		91.00		88.00		92.50		90.50		91.00		88.50		92.00		90.00		90.00		90.00		91.00		89.00
Q1 ; Q3	68.0 ; 153.0		68.0 ; 160.0		68.0 ; 146.0		66.0 ; 126.0		68.0 ; 141.6		69.0 ; 133.0		68.0 ; 146.0		71.0 ; 139.0		68.0 ; 146.5		69.0 ; 132.5		68.0 ; 146.5		69.0 ; 144.5		68.0 ; 146.0		67.0 ; 139.0		68.0 ; 152.0		70.0 ; 140.5		66.0 ; 146.0		69.0 ; 149.0		68.0 ; 151.0		69.0 ; 146.0
Min ; Max	-253.6 ; 1827.0		-178.8 ; 3289.0		-452.3 ; 1827.0		-737.9 ; 1903.0		-291.9 ; 1827.0		22.0 ; 4119.0		-224.2 ; 1827.0		5.0 ; 1933.0		-446.2 ; 1827.0		-574.1 ; 1619.0		-89.0 ; 1827.0		5.0 ; 1903.0		-386.5 ; 1827.0		-202.4 ; 1619.0		-229.0 ; 1827.0		-322.7 ; 1619.0		-203.2 ; 1827.0		22.0 ; 1933.0		-579.6 ; 1827.0		-135.3 ; 1100.0
aaIPI (Derived)
0	17	(7.4%)	19	(8.2%)	17	(7.6%)	12	(5.4%)	19	(8.3%)	22	(9.6%)	16	(7.1%)	11	(4.9%)	17	(7.3%)	11	(4.7%)	18	(7.9%)	15	(6.6%)	17	(7.8%)	17	(7.8%)	17	(7.5%)	14	(6.1%)	18	(7.7%)	16	(6.9%)	17	(7.3%)	17	(7.3%)
1	61	(26.4%)	68	(29.4%)	59	(26.5%)	77	(34.5%)	59	(25.7%)	65	(28.3%)	61	(27.1%)	75	(33.3%)	62	(26.7%)	76	(32.8%)	61	(26.8%)	69	(30.3%)	58	(26.6%)	67	(30.7%)	61	(26.8%)	71	(31.1%)	63	(27.0%)	70	(30.0%)	60	(25.6%)	76	(32.5%)
2	115	(49.8%)	108	(46.8%)	113	(50.7%)	91	(40.8%)	114	(49.6%)	105	(45.7%)	113	(50.2%)	102	(45.3%)	116	(50.0%)	102	(44.0%)	113	(49.6%)	105	(46.1%)	108	(49.5%)	93	(42.7%)	114	(50.0%)	103	(45.2%)	115	(49.4%)	108	(46.4%)	118	(50.4%)	94	(40.2%)
3	16	(6.9%)	9	(3.9%)	16	(7.2%)	13	(5.8%)	16	(7.0%)	11	(4.8%)	16	(7.1%)	12	(5.3%)	16	(6.9%)	15	(6.5%)	16	(7.0%)	10	(4.4%)	16	(7.3%)	13	(6.0%)	16	(7.0%)	10	(4.4%)	16	(6.9%)	11	(4.7%)	16	(6.8%)	15	(6.4%)
Missing	22	(9.5%)	27	(11.7%)	18	(8.1%)	30	(13.5%)	22	(9.6%)	27	(11.7%)	19	(8.4%)	25	(11.1%)	21	(9.1%)	28	(12.1%)	20	(8.8%)	29	(12.7%)	19	(8.7%)	28	(12.8%)	20	(8.8%)	30	(13.2%)	21	(9.0%)	28	(12.0%)	23	(9.8%)	32	(13.7%)
Performance Status (ECOG Scale) at Injection
0-1	193	(83.5%)	191	(82.7%)	186	(83.4%)	182	(81.6%)	190	(82.6%)	189	(82.2%)	189	(84.0%)	186	(82.7%)	193	(83.2%)	185	(79.7%)	191	(83.8%)	182	(79.8%)	179	(82.1%)	181	(83.0%)	193	(84.6%)	186	(81.6%)	195	(83.7%)	192	(82.4%)	196	(83.8%)	196	(83.8%)
>=2	38	(16.5%)	40	(17.3%)	37	(16.6%)	41	(18.4%)	40	(17.4%)	41	(17.8%)	36	(16.0%)	39	(17.3%)	39	(16.8%)	47	(20.3%)	37	(16.2%)	46	(20.2%)	39	(17.9%)	37	(17.0%)	35	(15.4%)	42	(18.4%)	38	(16.3%)	41	(17.6%)	38	(16.2%)	38	(16.2%)
Ann Arbor Stage (Derived)
I	18	(7.8%)	19	(8.2%)	16	(7.2%)	16	(7.2%)	17	(7.4%)	24	(10.4%)	16	(7.1%)	14	(6.2%)	16	(6.9%)	13	(5.6%)	16	(7.0%)	19	(8.3%)	18	(8.3%)	22	(10.1%)	17	(7.5%)	19	(8.3%)	16	(6.9%)	16	(6.9%)	16	(6.8%)	20	(8.5%)
II	24	(10.4%)	23	(10.0%)	26	(11.7%)	27	(12.1%)	26	(11.3%)	30	(13.0%)	26	(11.6%)	23	(10.2%)	26	(11.2%)	29	(12.5%)	26	(11.4%)	27	(11.8%)	24	(11.0%)	20	(9.2%)	27	(11.8%)	28	(12.3%)	26	(11.2%)	26	(11.2%)	27	(11.5%)	27	(11.5%)
III	32	(13.9%)	37	(16.0%)	30	(13.5%)	33	(14.8%)	30	(13.0%)	31	(13.5%)	29	(12.9%)	36	(16.0%)	31	(13.4%)	32	(13.8%)	32	(14.0%)	28	(12.3%)	30	(13.8%)	32	(14.7%)	30	(13.2%)	33	(14.5%)	30	(12.9%)	32	(13.7%)	32	(13.7%)	43	(18.4%)
IV	157	(68.0%)	152	(65.8%)	151	(67.7%)	147	(65.9%)	157	(68.3%)	145	(63.0%)	154	(68.4%)	152	(67.6%)	159	(68.5%)	158	(68.1%)	154	(67.5%)	154	(67.5%)	146	(67.0%)	144	(66.1%)	154	(67.5%)	148	(64.9%)	161	(69.1%)	159	(68.2%)	159	(67.9%)	144	(61.5%)
Number of Prior Treatment Lines
N	225		230		217		221		223		230		219		224		226		231		221		227		212		217		221		227		226		233		227		233
Missing	6		1		6		2		7		0		6		1		6		1		7		1		6		1		7		1		7		0		7		1
Mean (SD)	2.83 (1.187)		2.93 (1.142)		2.87 (1.161)		3.01 (1.245)		2.90 (1.252)		2.95 (1.185)		2.86 (1.204)		3.02 (1.305)		2.89 (1.233)		2.94 (1.229)		2.91 (1.253)		2.95 (1.250)		2.84 (1.152)		3.00 (1.302)		2.90 (1.232)		3.00 (1.302)		2.91 (1.305)		3.01 (1.275)		2.93 (1.293)		2.96 (1.255)
Median	2.00		3.00		3.00		3.00		3.00		3.00		3.00		3.00		3.00		3.00		3.00		3.00		3.00		3.00		3.00		3.00		3.00		3.00		3.00		3.00
Q1 ; Q3	2.0 ; 3.0		2.0 ; 3.0		2.0 ; 3.0		2.0 ; 3.0		2.0 ; 3.0		2.0 ; 3.0		2.0 ; 3.0		2.0 ; 4.0		2.0 ; 3.0		2.0 ; 3.0		2.0 ; 3.0		2.0 ; 3.0		2.0 ; 3.0		2.0 ; 3.0		2.0 ; 3.0		2.0 ; 3.0		2.0 ; 3.0		2.0 ; 3.0		2.0 ; 3.0		2.0 ; 3.0
Min ; Max	2.0 ; 10.0		2.0 ; 8.0		2.0 ; 10.0		2.0 ; 8.0		2.0 ; 10.0		2.0 ; 8.0		2.0 ; 10.0		2.0 ; 9.0		2.0 ; 10.0		2.0 ; 8.0		2.0 ; 10.0		2.0 ; 9.0		2.0 ; 10.0		2.0 ; 9.0		2.0 ; 10.0		2.0 ; 9.0		2.0 ; 10.0		2.0 ; 9.0		2.0 ; 10.0		2.0 ; 9.0
Number of Prior Treatment Lines in Class
2	115	(49.8%)	104	(45.0%)	106	(47.5%)	95	(42.6%)	110	(47.8%)	103	(44.8%)	110	(48.9%)	101	(44.9%)	113	(48.7%)	110	(47.4%)	110	(48.2%)	110	(48.2%)	109	(50.0%)	98	(45.0%)	111	(48.7%)	105	(46.1%)	113	(48.5%)	103	(44.2%)	111	(47.4%)	110	(47.0%)
2022-04-03	95	(41.1%)	104	(45.0%)	95	(42.6%)	100	(44.8%)	97	(42.2%)	104	(45.2%)	94	(41.8%)	97	(43.1%)	96	(41.4%)	97	(41.8%)	95	(41.7%)	94	(41.2%)	90	(41.3%)	98	(45.0%)	94	(41.2%)	97	(42.5%)	97	(41.6%)	103	(44.2%)	98	(41.9%)	100	(42.7%)
>4	21	(9.1%)	23	(10.0%)	22	(9.9%)	28	(12.6%)	23	(10.0%)	23	(10.0%)	21	(9.3%)	27	(12.0%)	23	(9.9%)	25	(10.8%)	23	(10.1%)	24	(10.5%)	19	(8.7%)	22	(10.1%)	23	(10.1%)	26	(11.4%)	23	(9.9%)	27	(11.6%)	25	(10.7%)	24	(10.3%)
Response After Last Bridging Therapy (Derived 2)
Responder	61	(26.4%)	64	(27.7%)	62	(27.8%)	55	(24.7%)	62	(27.0%)	64	(27.8%)	58	(25.8%)	65	(28.9%)	64	(27.6%)	65	(28.0%)	62	(27.2%)	63	(27.6%)	60	(27.5%)	59	(27.1%)	63	(27.6%)	61	(26.8%)	62	(26.6%)	64	(27.5%)	64	(27.4%)	63	(26.9%)
No Responder	132	(57.1%)	123	(53.2%)	127	(57.0%)	132	(59.2%)	131	(57.0%)	121	(52.6%)	132	(58.7%)	121	(53.8%)	131	(56.5%)	129	(55.6%)	131	(57.5%)	123	(53.9%)	125	(57.3%)	124	(56.9%)	128	(56.1%)	127	(55.7%)	133	(57.1%)	127	(54.5%)	130	(55.6%)	126	(53.8%)
Not Bridging	38	(16.5%)	44	(19.0%)	34	(15.2%)	36	(16.1%)	37	(16.1%)	45	(19.6%)	35	(15.6%)	39	(17.3%)	37	(15.9%)	38	(16.4%)	35	(15.4%)	42	(18.4%)	33	(15.1%)	35	(16.1%)	37	(16.2%)	40	(17.5%)	38	(16.3%)	42	(18.0%)	40	(17.1%)	45	(19.2%)
At Least One Prior Transplant
No	182	(78.8%)	171	(74.0%)	177	(79.4%)	175	(78.5%)	180	(78.3%)	172	(74.8%)	177	(78.7%)	169	(75.1%)	180	(77.6%)	179	(77.2%)	182	(79.8%)	175	(76.8%)	174	(79.8%)	169	(77.5%)	180	(78.9%)	180	(78.9%)	182	(78.1%)	174	(74.7%)	181	(77.4%)	180	(76.9%)
Yes	49	(21.2%)	60	(26.0%)	46	(20.6%)	48	(21.5%)	50	(21.7%)	58	(25.2%)	48	(21.3%)	56	(24.9%)	52	(22.4%)	53	(22.8%)	46	(20.2%)	53	(23.2%)	44	(20.2%)	49	(22.5%)	48	(21.1%)	48	(21.1%)	51	(21.9%)	59	(25.3%)	53	(22.6%)	54	(23.1%)
Bulk (Derived)
No	181	(78.4%)	184	(79.7%)	171	(76.7%)	173	(77.6%)	180	(78.3%)	188	(81.7%)	174	(77.3%)	177	(78.7%)	181	(78.0%)	185	(79.7%)	175	(76.8%)	179	(78.5%)	168	(77.1%)	171	(78.4%)	177	(77.6%)	183	(80.3%)	180	(77.3%)	186	(79.8%)	185	(79.1%)	187	(79.9%)
Yes	50	(21.6%)	47	(20.3%)	52	(23.3%)	50	(22.4%)	50	(21.7%)	42	(18.3%)	51	(22.7%)	48	(21.3%)	51	(22.0%)	47	(20.3%)	53	(23.2%)	49	(21.5%)	50	(22.9%)	47	(21.6%)	51	(22.4%)	45	(19.7%)	53	(22.7%)	47	(20.2%)	49	(20.9%)	47	(20.1%)
Center Name (Derived)
CHRU DE LILLE - HOPITAL CLAUDE HURIEZ (LILLE)	10	(4.3%)	14	(6.1%)	10	(4.5%)	12	(5.4%)	10	(4.3%)	15	(6.5%)	10	(4.4%)	19	(8.4%)	10	(4.3%)	16	(6.9%)	10	(4.4%)	18	(7.9%)	10	(4.6%)	16	(7.3%)	10	(4.4%)	17	(7.5%)	10	(4.3%)	19	(8.2%)	10	(4.3%)	13	(5.6%)
CHU BRABOIS (VANDOEUVRE-LES-NANCY)	5	(2.2%)	8	(3.5%)	5	(2.2%)	8	(3.6%)	5	(2.2%)	5	(2.2%)	5	(2.2%)	6	(2.7%)	5	(2.2%)	7	(3.0%)	5	(2.2%)	7	(3.1%)	5	(2.3%)	7	(3.2%)	5	(2.2%)	7	(3.1%)	5	(2.1%)	6	(2.6%)	5	(2.1%)	5	(2.1%)
CHU DE BORDEAUX - HOPITAL HAUT-LEVEQUE - CENTRE FRANCOIS MAGENDIE (PESSAC)	15	(6.5%)	12	(5.2%)	15	(6.7%)	11	(4.9%)	14	(6.1%)	11	(4.8%)	15	(6.7%)	11	(4.9%)	15	(6.5%)	13	(5.6%)	15	(6.6%)	10	(4.4%)	13	(6.0%)	9	(4.1%)	15	(6.6%)	11	(4.8%)	15	(6.4%)	12	(5.2%)	15	(6.4%)	12	(5.1%)
CHU DE MONTPELLIER (MONTPELLIER)	11	(4.8%)	16	(6.9%)	11	(4.9%)	16	(7.2%)	11	(4.8%)	21	(9.1%)	11	(4.9%)	20	(8.9%)	11	(4.7%)	21	(9.1%)	11	(4.8%)	17	(7.5%)	11	(5.0%)	18	(8.3%)	11	(4.8%)	17	(7.5%)	11	(4.7%)	19	(8.2%)	11	(4.7%)	18	(7.7%)
CHU DE NANTES (NANTES)	13	(5.6%)	11	(4.8%)	13	(5.8%)	13	(5.8%)	13	(5.7%)	12	(5.2%)	13	(5.8%)	8	(3.6%)	13	(5.6%)	11	(4.7%)	13	(5.7%)	14	(6.1%)	13	(6.0%)	9	(4.1%)	13	(5.7%)	10	(4.4%)	13	(5.6%)	10	(4.3%)	13	(5.6%)	11	(4.7%)
CHU ESTAING (CLERMONT-FERRAND)	3	(1.3%)	6	(2.6%)	0	(0.0%)	5	(2.2%)	2	(0.9%)	5	(2.2%)	0	(0.0%)	5	(2.2%)	0	(0.0%)	5	(2.2%)	2	(0.9%)	6	(2.6%)	0	(0.0%)	5	(2.3%)	2	(0.9%)	5	(2.2%)	2	(0.9%)	4	(1.7%)	2	(0.9%)	5	(2.1%)
CHU LYON-SUD (PIERRE-BENITE)	43	(18.6%)	40	(17.3%)	40	(17.9%)	34	(15.2%)	42	(18.3%)	41	(17.8%)	43	(19.1%)	39	(17.3%)	43	(18.5%)	37	(15.9%)	41	(18.0%)	36	(15.8%)	39	(17.9%)	36	(16.5%)	42	(18.4%)	39	(17.1%)	42	(18.0%)	41	(17.6%)	42	(17.9%)	36	(15.4%)
CHU PONTCHAILLOU (RENNES)	16	(6.9%)	16	(6.9%)	16	(7.2%)	15	(6.7%)	16	(7.0%)	12	(5.2%)	16	(7.1%)	15	(6.7%)	16	(6.9%)	15	(6.5%)	16	(7.0%)	14	(6.1%)	16	(7.3%)	16	(7.3%)	16	(7.0%)	13	(5.7%)	16	(6.9%)	12	(5.2%)	16	(6.8%)	17	(7.3%)
HOPITAL HENRI MONDOR (CRETEIL)	12	(5.2%)	13	(5.6%)	13	(5.8%)	11	(4.9%)	14	(6.1%)	13	(5.7%)	14	(6.2%)	14	(6.2%)	14	(6.0%)	13	(5.6%)	13	(5.7%)	14	(6.1%)	13	(6.0%)	13	(6.0%)	13	(5.7%)	13	(5.7%)	14	(6.0%)	15	(6.4%)	14	(6.0%)	15	(6.4%)
HOPITAL SAINT-LOUIS (PARIS)	60	(26.0%)	52	(22.5%)	58	(26.0%)	51	(22.9%)	61	(26.5%)	52	(22.6%)	56	(24.9%)	50	(22.2%)	62	(26.7%)	51	(22.0%)	59	(25.9%)	49	(21.5%)	54	(24.8%)	51	(23.4%)	57	(25.0%)	49	(21.5%)	58	(24.9%)	51	(21.9%)	61	(26.1%)	56	(23.9%)
IUCT ONCOPOLE (TOULOUSE)	5	(2.2%)	9	(3.9%)	5	(2.2%)	9	(4.0%)	5	(2.2%)	7	(3.0%)	5	(2.2%)	6	(2.7%)	5	(2.2%)	8	(3.4%)	5	(2.2%)	6	(2.6%)	5	(2.3%)	9	(4.1%)	5	(2.2%)	7	(3.1%)	5	(2.1%)	8	(3.4%)	5	(2.1%)	9	(3.8%)
Other Center with Less Than 20 Patients	38	(16.5%)	34	(14.7%)	37	(16.6%)	38	(17.0%)	37	(16.1%)	36	(15.7%)	37	(16.4%)	32	(14.2%)	38	(16.4%)	35	(15.1%)	38	(16.7%)	37	(16.2%)	39	(17.9%)	29	(13.3%)	39	(17.1%)	40	(17.5%)	42	(18.0%)	36	(15.5%)	40	(17.1%)	37	(15.8%)
Time between First CAR-T Order of Center and CAR-T Order of Patient (Days)
N	231		231		223		223		230		230		225		225		232		232		228		228		218		218		228		228		233		233		234		234
Missing	0		0		0		0		0		0		0		0		0		0		0		0		0		0		0		0		0		0		0		0
Mean (SD)	507.19 (278.945)		499.66 (318.463)		498.19 (279.248)		468.89 (308.476)		501.90 (274.576)		487.52 (321.232)		506.45 (274.965)		480.11 (320.412)		508.63 (277.917)		491.02 (316.579)		495.54 (274.801)		491.80 (323.500)		496.41 (278.812)		494.15 (308.659)		496.64 (276.200)		482.97 (313.971)		497.99 (279.449)		487.55 (320.204)		499.88 (273.174)		483.50 (315.594)
Median	484.00		499.00		463.00		462.00		485.50		495.00		493.00		468.00		494.00		487.00		463.00		486.00		473.50		499.00		471.00		478.00		479.00		493.00		485.50		491.00
Q1 ; Q3	321.0 ; 669.0		188.0 ; 736.0		316.0 ; 664.0		178.0 ; 708.0		321.0 ; 662.0		186.0 ; 731.0		324.0 ; 664.0		184.0 ; 724.0		322.5 ; 666.5		190.0 ; 728.5		316.0 ; 660.0		173.5 ; 739.0		316.0 ; 664.0		203.0 ; 721.0		316.0 ; 660.0		186.0 ; 722.5		316.0 ; 662.0		174.0 ; 729.0		317.0 ; 658.0		177.0 ; 728.0
Min ; Max	1.0 ; 1221.0		1.0 ; 1228.0		1.0 ; 1221.0		1.0 ; 1228.0		1.0 ; 1221.0		1.0 ; 1228.0		1.0 ; 1221.0		1.0 ; 1228.0		1.0 ; 1221.0		1.0 ; 1228.0		1.0 ; 1221.0		1.0 ; 1228.0		1.0 ; 1221.0		1.0 ; 1228.0		1.0 ; 1221.0		1.0 ; 1228.0		1.0 ; 1221.0		1.0 ; 1228.0		1.0 ; 1221.0		1.0 ; 1228.0
Diagnosis (Analysis)
DLBCL / HGBL	186	(80.5%)	192	(83.1%)	180	(80.7%)	185	(83.0%)	183	(79.6%)	188	(81.7%)	182	(80.9%)	184	(81.8%)	186	(80.2%)	196	(84.5%)	183	(80.3%)	187	(82.0%)	178	(81.7%)	177	(81.2%)	182	(79.8%)	186	(81.6%)	190	(81.5%)	192	(82.4%)	186	(79.5%)	189	(80.8%)
Transformed FL or MZL	45	(19.5%)	39	(16.9%)	43	(19.3%)	38	(17.0%)	47	(20.4%)	42	(18.3%)	43	(19.1%)	41	(18.2%)	46	(19.8%)	36	(15.5%)	45	(19.7%)	41	(18.0%)	40	(18.3%)	41	(18.8%)	46	(20.2%)	42	(18.4%)	43	(18.5%)	41	(17.6%)	48	(20.5%)	45	(19.2%)

## Sheet: Comp after matching
Table 120401 Statistic Tests For Categorical Variables (Chi Square Tests) – All Analysis Set								Table 120402 Statistic Tests For Continuous Variables (Wilcoxon Rank Sum Test) – All Analysis Set
Imputation	Variable	Chi Square Test						Imputation	Variable	Wilcoxon Rank Sum Test
		Degree of Freedom	Value of ChiSq	P-Value						Value	P-Value
1	Sex	1	0.0092	0.9238				1	Age at first infusion (years)	0.8313	0.831308
1	LDH at lymphodepletion (derived)	2	0.0208	0.9896				1	Time between first CAR-T order and first CAR-T order center (days)	0.7557	0.755663
1	CRP at lymphodepletion (derived 2)	1	0.2929	0.5884				1	Time between last treatment and infusion	0.8148	0.814847
1	Performance Status (ECOG scale) at injection	1	0.0617	0.8038				2	Age at first infusion (years)	0.2429	0.242922
1	Ann Arbor Stage (derived)	3	0.4915	0.9207				2	Time between first CAR-T order and first CAR-T order center (days)	0.2854	0.285375
1	Number of prior treatment lines in class	2	1.0505	0.5914				2	Time between last treatment and infusion	0.3228	0.322839
1	Response after last Bridging therapy (derived 2)	2	0.8287	0.6608				3	Age at first infusion (years)	0.3149	0.314895
1	At least one prior transplant	1	1.4529	0.2281				3	Time between first CAR-T order and first CAR-T order center (days)	0.548	0.547959
1	Bulk (derived)	1	0.1174	0.7318				3	Time between last treatment and infusion	0.7928	0.792769
1	Center name (derived)	11	5.8698	0.8819				4	Age at first infusion (years)	0.4797	0.479666
1	Diagnosis (Analysis)	1	0.5238	0.4692				4	Time between first CAR-T order and first CAR-T order center (days)	0.2898	0.289842
2	Sex	1	0.0384	0.8447				4	Time between last treatment and infusion	0.9243	0.924333
2	LDH at lymphodepletion (derived)	2	0.3204	0.852				5	Age at first infusion (years)	0.4712	0.471228
2	CRP at lymphodepletion (derived 2)	1	0.2835	0.5944				5	Time between first CAR-T order and first CAR-T order center (days)	0.5282	0.528163
2	Performance Status (ECOG scale) at injection	1	0.2486	0.6181				5	Time between last treatment and infusion	0.6169	0.616857
2	Ann Arbor Stage (derived)	3	0.2154	0.9751				6	Age at first infusion (years)	0.3536	0.353619
2	Number of prior treatment lines in class	2	1.4502	0.4843				6	Time between first CAR-T order and first CAR-T order center (days)	0.7945	0.794493
2	Response after last Bridging therapy (derived 2)	2	0.5725	0.7511				6	Time between last treatment and infusion	0.9544	0.954374
2	At least one prior transplant	1	0.0539	0.8164				7	Age at first infusion (years)	0.4149	0.414909
2	Bulk (derived)	1	0.0508	0.8216				7	Time between first CAR-T order and first CAR-T order center (days)	0.9864	0.986354
2	Center name (derived)	11	9.7066	0.557				7	Time between last treatment and infusion	0.6759	0.675876
2	Diagnosis (Analysis)	1	0.3771	0.5391				8	Age at first infusion (years)	0.7139	0.713945
3	Sex	1	0.3343	0.5631				8	Time between first CAR-T order and first CAR-T order center (days)	0.5672	0.567231
3	LDH at lymphodepletion (derived)	2	0.1165	0.9434				8	Time between last treatment and infusion	0.8101	0.810147
3	CRP at lymphodepletion (derived 2)	1	0	1				9	Age at first infusion (years)	0.372	0.37197
3	Performance Status (ECOG scale) at injection	1	0.015	0.9026				9	Time between first CAR-T order and first CAR-T order center (days)	0.667	0.666951
3	Ann Arbor Stage (derived)	3	1.9741	0.5778				9	Time between last treatment and infusion	0.6567	0.656712
3	Number of prior treatment lines in class	2	0.4738	0.7891				10	Age at first infusion (years)	0.1688	0.168801
3	Response after last Bridging therapy (derived 2)	2	1.2091	0.5463				10	Time between first CAR-T order and first CAR-T order center (days)	0.5587	0.558677
3	At least one prior transplant	1	0.7744	0.3789				10	Time between last treatment and infusion	0.9975	0.997546
3	Bulk (derived)	1	0.8696	0.3511
3	Center name (derived)	11	7.4951	0.7577
3	Diagnosis (Analysis)	1	0.3483	0.5551
4	Sex	1	0	1
4	LDH at lymphodepletion (derived)	2	0.8356	0.6585
4	CRP at lymphodepletion (derived 2)	1	0.4279	0.513
4	Performance Status (ECOG scale) at injection	1	0.144	0.7043
4	Ann Arbor Stage (derived)	3	1.0839	0.781
4	Number of prior treatment lines in class	2	1.181	0.554
4	Response after last Bridging therapy (derived 2)	2	1.0929	0.579
4	At least one prior transplant	1	0.8004	0.371
4	Bulk (derived)	1	0.1166	0.7328
4	Center name (derived)	11	13.323	0.2727
4	Diagnosis (Analysis)	1	0.0585	0.8088
5	Sex	1	0.0091	0.9242
5	LDH at lymphodepletion (derived)	2	0.5789	0.7487
5	CRP at lymphodepletion (derived 2)	1	0.0114	0.9149
5	Performance Status (ECOG scale) at injection	1	0.9135	0.3392
5	Ann Arbor Stage (derived)	3	0.493	0.9204
5	Number of prior treatment lines in class	2	0.1289	0.9376
5	Response after last Bridging therapy (derived 2)	2	0.0365	0.9819
5	At least one prior transplant	1	0.0123	0.9117
5	Bulk (derived)	1	0.207	0.6491
5	Center name (derived)	11	12.5582	0.3232
5	Diagnosis (Analysis)	1	1.4813	0.2236
6	Sex	1	0	1
6	LDH at lymphodepletion (derived)	2	0.1166	0.9434
6	CRP at lymphodepletion (derived 2)	1	0.0448	0.8324
6	Performance Status (ECOG scale) at injection	1	1.1931	0.2747
6	Ann Arbor Stage (derived)	3	0.5427	0.9094
6	Number of prior treatment lines in class	2	0.0266	0.9868
6	Response after last Bridging therapy (derived 2)	2	0.8963	0.6388
6	At least one prior transplant	1	0.6322	0.4265
6	Bulk (derived)	1	0.2021	0.6531
6	Center name (derived)	11	8.467	0.671
6	Diagnosis (Analysis)	1	0.2293	0.6321
7	Sex	1	0.087	0.7681
7	LDH at lymphodepletion (derived)	2	1.4202	0.4916
7	CRP at lymphodepletion (derived 2)	1	0.1115	0.7385
7	Performance Status (ECOG scale) at injection	1	0.0637	0.8007
7	Ann Arbor Stage (derived)	3	0.8419	0.8394
7	Number of prior treatment lines in class	2	1.1445	0.5643
7	Response after last Bridging therapy (derived 2)	2	0.0712	0.965
7	At least one prior transplant	1	0.3417	0.5588
7	Bulk (derived)	1	0.1193	0.7298
7	Center name (derived)	11	12.6813	0.3147
7	Diagnosis (Analysis)	1	0.0152	0.902
8	Sex	1	0.0093	0.9231
8	LDH at lymphodepletion (derived)	2	0.6582	0.7196
8	CRP at lymphodepletion (derived 2)	1	0.0118	0.9136
8	Performance Status (ECOG scale) at injection	1	0.7657	0.3816
8	Ann Arbor Stage (derived)	3	0.3914	0.942
8	Number of prior treatment lines in class	2	0.3975	0.8198
8	Response after last Bridging therapy (derived 2)	2	0.1531	0.9263
8	At least one prior transplant	1	0	1
8	Bulk (derived)	1	0.475	0.4907
8	Center name (derived)	11	7.0975	0.7911
8	Diagnosis (Analysis)	1	0.2253	0.635
9	Sex	1	0.0092	0.9238
9	LDH at lymphodepletion (derived)	2	0.0214	0.9894
9	CRP at lymphodepletion (derived 2)	1	0.5592	0.4546
9	Performance Status (ECOG scale) at injection	1	0.1372	0.7111
9	Ann Arbor Stage (derived)	3	0.077	0.9944
9	Number of prior treatment lines in class	2	0.963	0.6179
9	Response after last Bridging therapy (derived 2)	2	0.3702	0.831
9	At least one prior transplant	1	0.7616	0.3828
9	Bulk (derived)	1	0.4584	0.4984
9	Center name (derived)	11	8.63	0.656
9	Diagnosis (Analysis)	1	0.0581	0.8095
10	Sex	1	0.4364	0.5089
10	LDH at lymphodepletion (derived)	2	0.5396	0.7635
10	CRP at lymphodepletion (derived 2)	1	0.1014	0.7501
10	Performance Status (ECOG scale) at injection	1	0	1
10	Ann Arbor Stage (derived)	3	2.8004	0.4234
10	Number of prior treatment lines in class	2	0.0451	0.9777
10	At least one prior transplant	1	0.0121	0.9124
10	Bulk (derived)	1	0.0524	0.8189
10	Center name (derived)	11	5.8664	0.8821
10	Diagnosis (Analysis)	1	0.1208	0.7282

## Sheet: PFS
			_Imputation_	Parameter	Value	DF	Estimate	StdErr	ChiSq	P-value	HazardRatio	HRLowerCL	HRUpperCL
	10 modèles :		1	CAR-T	Tisa-cel	1	0.49341	0.13442	13.4741	0.0002	1.638	1.259	2.132						Estimate	Std
			2	CAR-T	Tisa-cel	1	0.44941	0.13562	10.9814	0.0009	1.567	1.202	2.045						4.53391	1.33798
			3	CAR-T	Tisa-cel	1	0.41167	0.1334	9.5234	0.002	1.509	1.162	1.96						0.453391	0.133798
			4	CAR-T	Tisa-cel	1	0.50429	0.13512	13.9294	0.0002	1.656	1.271	2.158
			5	CAR-T	Tisa-cel	1	0.46402	0.13453	11.8964	0.0006	1.59	1.222	2.07
			6	CAR-T	Tisa-cel	1	0.42646	0.13221	10.4042	0.0013	1.532	1.182	1.985
			7	CAR-T	Tisa-cel	1	0.44603	0.13676	10.6372	0.0011	1.562	1.195	2.042
			8	CAR-T	Tisa-cel	1	0.48737	0.13322	13.3834	0.0003	1.628	1.254	2.114
			9	CAR-T	Tisa-cel	1	0.44161	0.13084	11.391	0.0007	1.555	1.203	2.01
			10	CAR-T	Tisa-cel	1	0.40964	0.13186	9.6517	0.0019	1.506	1.163	1.95
			Parameter Estimates
	Pool :		Parameter	D_CART_NAME	Estimate	Std Error	95% Confidence Limits		DF	Minimum	Maximum	Theta0	t for H0:	Pr > |t|
													Parameter=Theta0
			CAR-T	Tisa-cel	0.453392	0.138322	0.182134	0.724649	2184.4	0.409638	0.504289	0	3.28	0.0011
				HR	1.57364	Limits	1.19977	2.06401

## Sheet: OS
	10 modèles :		_Imputation_	Parameter	Value	DF	Estimate	StdErr	ChiSq	p-value	HazardRatio	HRLowerCL	HRUpperCL
			1	CAR-T	Tisa-cel	1	0.34754	0.16468	4.4534	0.0348	1.416	1.025	1.955				Estimate	Std
			2	CAR-T	Tisa-cel	1	0.37342	0.16567	5.0807	0.0242	1.453	1.050	2.010				3.56626	1.63811
			3	CAR-T	Tisa-cel	1	0.37198	0.16366	5.1661	0.0230	1.451	1.053	1.999				0.356626	0.163811
			4	CAR-T	Tisa-cel	1	0.39853	0.16501	5.8333	0.0157	1.490	1.078	2.058
			5	CAR-T	Tisa-cel	1	0.30617	0.16315	3.5219	0.0606	1.358	0.987	1.870
			6	CAR-T	Tisa-cel	1	0.34177	0.16231	4.4337	0.0352	1.407	1.024	1.935
			7	CAR-T	Tisa-cel	1	0.33061	0.16524	4.0033	0.0454	1.392	1.007	1.924
			8	CAR-T	Tisa-cel	1	0.41612	0.16403	6.4355	0.0112	1.516	1.099	2.091
			9	CAR-T	Tisa-cel	1	0.32934	0.16046	4.2127	0.0401	1.390	1.015	1.904
			10	CAR-T	Tisa-cel	1	0.35078	0.1639	4.5804	0.0323	1.420	1.030	1.958
	Pool :			Parameter Estimates
				Parameter	D_CART_NAME	Estimate	Std Error	95% Confidence Limits		DF	Minimum	Maximum	Theta0	t for H0:	Pr > |t|
														Parameter=Theta0
				CAR-T	Tisa-cel	0.356627	0.16755	0.02815	0.685104	4638.3	0.306174	0.416123	0	2.13	0.0333
					HR	1.4285	Limits	1.02855	1.98398
